# Supplementary material for: Multi-omics analysis of associations between host demographics and saliva metabolome, sugar profiles, and microbiome profiles
Source: Sci Rep. 2026 Mar 25;16:10494. doi: 10.1038/s41598-026-44287-w (PMC13031898; doi:10.1038/s41598-026-44287-w)
Supplement: Supplementary file 2 — Supplementary Material 2 [file 41598_2026_44287_MOESM2_ESM.xlsx]

## Sheet: Contents
Multi-omics analysis of associations between host demographics and saliva metabolome, sugar, and microbiome profiles
Stefania Noerman, Anders Esberg, Carina I. Mack, Hany Ahmed, Björn Egert, Elise Nordin, Carl Brunius, Kati Hanhineva, Ingegerd Johansson, and Rikard Landberg
Contents
Supplementary Table 1. Description of questionnaire
Supplementary Table 2. Sugars identified by GC×GC-MS for saliva profiling
Supplementary Table 3. Prevalence and relative abundance for 500 species detected in saliva
Supplementary Table 4. LC-MS features selected from random forest modellings and included in follow-up linear regression
Supplementary Table 5. Mediation analysis of self-reported daily coffein intake and LC-MS derived coffein associated metabolites
Supplementary Table 6. Summary of sensitivity analyses results
Supplementary Table 7. Final random forest and OPLS models of age, sex, and BMI
Supplementary Fig 1. Dendrogram illustrating three genera-based clusters from Wards hieracial clustering

## Sheet: Table 1
Supplementary Table 1. Phrasing and coding levels of demographic and oral status/habits related questions assessed in the present study.
Question	Response optoins
What is the highest level of education you have completed?	9 levels from elementary school to university
How would you rate your health during the past year?	5 levels from good to bad
Please select the option that best describes your current occupation.	4 levels from not physically demanding the very demanding
How would you rate your health during the past month?	good, not very good
Have you been ill during the past week?	yes, no
Do you take any medication on a regular basis?	yes, no
Have you taken any medication, dietary supplement, or herbal remedy during the past 24 hours?	yes, no
When did you last take antibiotics?1	latest three month, 3-12 months ago, more than 12 months ago, do not know
Have you used any probiotic product during the past month?	yes, no
How often have you exercised or engaged in physical activity in sportswear during the past three months with the aim of improving your fitness and/or well-being?	5 levels from never to more than 3 times a week
Do you currently smoke?	yes, I smoked previously, I never smoked
Do you currently use Swedish snus (moist snuff)?	yes, I used snuff previously, I never used snuff
Do you feel that you are prone to developing caries?	yes, no, do not know
How often do you brush your teeth?	6 levels ranging from never to more than twice a day. Additionally there was a "do not kno" option
Do you use dental floss or toothpicks to clean between your teeth?	yes, no, do not know
Do your gums bleed when you clean your teeth?	yes, no, do not know
Do you use fluoride toothpaste?	yes, no, do not know
Do you use any other fluoride-containing product?	yes, no, do not know
Do you use mouthwash?	yes, no, do not know
1) no antibiotic use during the latest month was an inclusion criterium

## Sheet: Table 2
Supplementary Table 2. Sugars identified by GC×GC-MS for saliva profiling, together with identification level (MSI), type of quantification (relative or absolute), mass fragment used for quantification, and internal standard applied for correction of drift and matrix effects.
			Specific quantification ion or fragment	Internal standard used for correction with concentration in applied solution in parenthesis		Age					Sex					BMI
Sugar*	MSI level	Quantification				β-coefficient	low CI	high CI	p-value		β-coefficient	low CI	high CI	p-value		β-coefficient	low CI	high CI	p-value
2,3-Dihydroxybutyric acid	I	relative	mz 292	13C5-arabitol (1 µmol/L)		0.4969	-0.0168	1.0106	0.0281		-0.31	-0.8308	0.2107	0.0987		-0.5309	-1.0612	-0.0006	0.1549
2,4-Dihydroxybutyric acid	I	absolute	mz 219	13C4-erythritol (1.5 µmol/L)		1.1094	0.73	1.4889	0		0.2326	-0.1521	0.6173	0.6986		-0.3962	-0.7879	-0.0045	0.2143
3-Deoxyhexitol_A0303	III	relative	mz 231	13C6-1,5-anhydrosorbitol (5 µmol/L)		-0.2369	-0.7264	0.2526	0.8493		0.3195	-0.1767	0.8157	0.5217		-0.1314	-0.6366	0.3739	0.972
3-Deoxyhexonic acid_A0324	III	relative	mz 245	13C6-mannitol (1.5 µmol/L)		1.0523	0.6201	1.4846	0.0001		0.1436	-0.2946	0.5817	0.9647		-0.1175	-0.5637	0.3287	0.9192
Arabitol	I	absolute	mz 319	13C5-arabitol (1 µmol/L)		-0.3057	-0.7396	0.1281	0.977		0.22	-0.2198	0.6598	0.7713		0.0886	-0.3592	0.5365	0.3219
chiro-Inositol	I	absolute	mz 318	D6-myo-inositol (15 µmol/L)		0.058	-0.4125	0.5286	0.2899		0.779	0.302	1.256	0.0182		-0.3589	-0.8446	0.1268	0.3756
Glucaric acid	I	relative	mz 333	13C6-gluconic acid (1 µmol/L)		0.5039	0.1058	0.902	0.0137		0.386	-0.0176	0.7896	0.2942		0.2698	-0.1412	0.6808	0.0655
Glucosamine/Galactosamine	I	absolute	mz 319	D6-myo-inositol (15 µmol/L)		-0.53	-0.9788	-0.0812	0.4656		-0.3468	-0.8017	0.1082	0.0472		-0.149	-0.6123	0.3143	0.9695
Glucose	I	absolute	mz 319	13C6-glucose (150 µmol/L)		-1.0212	-1.4892	-0.5533	0.0362		0.0283	-0.446	0.5027	0.6102		-0.1236	-0.6066	0.3595	0.9446
Glucose-1-phosphate	I	relative	mz 232	13C6-levoglucosan (1.5 µmol/L)		-1.1643	-1.6062	-0.7224	0.0106		0.0847	-0.3632	0.5327	0.7667		-0.0929	-0.5491	0.3632	0.835
Glyceric acid	I	relative	mz 292	13C4-erythritol (1.5 µmol/L)		-1.1252	-1.5119	-0.7386	0.0097		-0.4223	-0.8142	-0.0303	0.0107		-0.0534	-0.4526	0.3457	0.6672
Maltitol	I	relative4	mz 345	13C12-sucrose (30 µmol/L)		-0.4836	-0.9453	-0.0219	0.5577		0.3645	-0.1035	0.8326	0.3944		-0.2056	-0.6822	0.271	0.783
Mannitol	I	absolute	mz 319	13C6-mannitol (1.5 µmol/L)		-0.2886	-0.7797	0.2026	0.9782		0.5427	0.0448	1.0406	0.1476		0.2369	-0.2702	0.7439	0.1542
Ribose	I	absolute	mz 307	13C5-ribose (10 µmol/L)		-1.3722	-1.7957	-0.9488	0.0013		-0.3414	-0.7706	0.0879	0.0405		-0.1952	-0.6323	0.2419	0.8002
scyllo-Inositol	I	absolute	mz 318	D6-myo-inositol (15 µmol/L)		1.0144	0.5663	1.4625	0.0001		0.8973	0.4431	1.3515	0.0035		-0.7762	-1.2387	-0.3136	0.0106
Sugar acid_A0078	III	relative	mz 292	13C6-fucose (100 µmol/L)		-0.7707	-1.2307	-0.3107	0.1593		-0.1039	-0.5702	0.3624	0.3007		-0.073	-0.5478	0.4018	0.7779
Sugar_A0276	III	relative	mz 319	13C6-galactose (100 µmol/L)		-1.4378	-1.9084	-0.9672	0.0012		0.133	-0.3441	0.61	0.9331		-0.3212	-0.807	0.1645	0.4597
Threonic acid	I	absolute	mz 292	13C6-1,5-anhydrosorbitol (5 µmol/L)		0.4119	0.0009	0.8228	0.0302		-0.0918	-0.5084	0.3248	0.2798		-0.5311	-0.9553	-0.1069	0.0843
Trehalose	I	absolute	mz 331	13C12-maltose (100 µmol/L)		-1.5184	-1.9752	-1.0615	0.0004		0.2142	-0.249	0.6773	0.7996		-0.1741	-0.6457	0.2975	0.8849
Xylonic acid	I	absolute	mz 292	13C5-arabitol (1 µmol/L)		0.8632	0.4717	1.2547	0.0004		0.1636	-0.2333	0.5605	0.9618		0.1504	-0.2538	0.5545	0.1766
1,5-Anhydrosorbitol	I	absolute	mz 259	13C6-1,5-anhydrosorbitol (5 µmol/L)
2-Deoxyribose	I	relative	mz 307	13C5-ribose (10 µmol/L)
3,4-Dihydroxybutyric acid	I	relative	mz 233	13C12-lactose (5 µmol/L)
Arabinose	I	absolute	mz 307	13C5-arabinose (0.7 µmol/L)
Arabonic acid	I	excluded1	mz 292	13C6-gluconic acid (1 µmol/L)
Disaccharide_A0505	III	relative	mz 319	13C12-lactose (5 µmol/L)
Disaccharide_A0517	III	relative	mz 361	13C12-lactose (5 µmol/L)
Disaccharide_A0536	III	relative	mz 361	13C12-lactose (5 µmol/L)
Disaccharide_A0545	III	excluded3	mz 361	13C12-lactose (5 µmol/L)
Disaccharide-polyol_A0535	III	relative	mz 318	13C12-lactose (5 µmol/L)
Eryhtritol	I	absolute	mz 307	13C4-erythritol (1.5 µmol/L)
Erythronic acid	I	excluded1	mz 292	13C5-arabitol (1 µmol/L)
Fructose	I	relative4	mz 307	13C6-fructose (70 µmol/L)
Fucose	I	absolute	mz 277	13C6-fucose (100 µmol/L)
Galactaric acid	I	absolute	mz 333	13C6-mannose (2 µmol/L)
Galactitol	I	excluded3	mz 319	13C6-mannitol (1.5 µmol/L)
Galactonic acid	I	relative	mz 292	13C6-gluconic acid (1 µmol/L)
Galactose	I	absolute	mz 319	13C6-galactose (100 µmol/L)
Galacturonic acid	I	excluded3	mz 333	13C5-ribose (10 µmol/L)
Gluconic acid	I	absolute	mz 292	13C6-gluconic acid (1 µmol/L)
Glucose-6-phosphate	II	relative	mz 299	13C12-lactose (5 µmol/L)
Glucuronic acid	I	absolute	mz 333	13C6-glucuronic acid (0.7 µmol/L)
Hexonic acid_A0409	III	relative	mz 292	13C6-glucose (150 µmol/L)
Inositol_A0403	III	excluded3	mz 318	D6-myo-inositol (15 µmol/L)
Lactose	I	relative4	mz 319	13C12-lactose (5 µmol/L)
Levoglucosan	I	absolute	mz 217	13C6-levoglucosan (1.5 µmol/L)
Maltose	I	absolute	mz 319	13C12-maltose (100 µmol/L)
Mannoheptulose	I	excluded2	mz 319	13C7-mannoheptulose (4 µmol/L)
Mannonic acid	I	relative	mz 292	13C6-mannitol (1.5 µmol/L)
Mannono-δ-lactone	I	relative	mz 319	13C12-lactose (5 µmol/L)
Mannose	I	absolute	mz 319	13C6-mannose (2 µmol/L)
Melibiose	I	excluded3	mz 361	13C12-lactose (5 µmol/L)
myo-Inositol	I	absolute	mz 305	D6-myo-inositol (15 µmol/L)
N-Acetylgalactosamine	I	relative	mz 319	13C7-mannoheptulose (4 µmol/L)
N-Acetylglucosamine	I	absolute	mz 333	13C12-maltose (100 µmol/L)
N-Acetylmannosamine	I	relative	mz 319	13C12-sucrose (30 µmol/L)
Palatinitol	II	relative	mz 319	13C12-maltose (100 µmol/L)
Pinitol	I	excluded3	mz 231	13C6-1,5-anhydrosorbitol (5 µmol/L)
Psicose	I	absolute	mz 307	13C6-fructose (70 µmol/L)
Ribitol	I	absolute	mz 307	13C6-fructose (70 µmol/L)
Ribonic acid	I	excluded1	mz 292	13C6-mannitol (1.5 µmol/L)
Sedoheptulose	I	absolute	mz 319	13C7-mannoheptulose (4 µmol/L)
Sorbitol	I	absolute	mz 331	13C6-sorbitol (25 µmol/L)
Sucrose	I	absolute	mz 319	13C12-sucrose (30 µmol/L)
Sugar acid_A0302	III	relative	mz 292	13C6-mannitol (1.5 µmol/L)
Sugar acid_A0313	III	relative	mz 292	13C6-mannose (2 µmol/L)
Sugar phosphate_A0434	III	relative	mz 315	13C5-ribose (10 µmol/L)
Sugar_A0145	III	relative	mz 307	13C5-arabinose (0.7 µmol/L)
Sugar_A0224	III	relative	mz 307	13C5-ribose (10 µmol/L)
Sugar_A0278	III	relative	mz 247	13C5-ribose (10 µmol/L)
Sugar_A0328	III	relative	mz 307	D6-myo-inositol (15 µmol/L)
Sugar_A0467	III	relative	mz 319	13C12-maltose (100 µmol/L)
Sugar_A0469	III	relative	mz 319	13C6-levoglucosan (1.5 µmol/L)
Sugar_A0487	III	relative	mz 331	13C7-mannoheptulose (4 µmol/L)
Tagatose	I	absolute	mz 307	13C6-fructose (70 µmol/L)
Threitol	I	absolute	mz 307	13C4-erythritol (1.5 µmol/L)
Xylitol	I	absolute	mz 307	13C5-xylitol (10 µmol/L)
Xylose	I	absolute	mz 307	13C5-xylose (0.3 µmol/L)
Xylulose/Ribulose	I	relative	mz 263	13C5-ribose (10 µmol/L)
*) Sugars in bold were selected by random forest modelling and tested in follow-up confounder adjusted glm regression (see Fig. 6 in the main text).
1: excluded from absolute quantification due to problems with equilibrium between sugar acids and their corresponding lactones; 2: excluded due to technical reasons; 3: excluded due to more than 35% missing values; 4: excluded from absolute quantification, but relative values used for statistical analysis

## Sheet: Table 3
Supplementary Table 3. Prevalence and relative abundance of 500 species detected in saliva from 420 participants with >17,500 reads from Oxford Nanopore technology sequencing of the full 16S rRNA gene.
	variable name in uploaded data file	Prevalence (n)				Relative abundance
Species*)		prevalence (n)	prevalence (%)	core 100%		mean	min	max
Abiotrophia defectiva HMT389	s1	316	63.2			0.146722	0	5.73927
Actinomyces sp. HMT169	s14	483	96.6			0.206106	0	2.54951
Alloprevotella sp. HMT473	s36	417	83.4			0.404813	0	6.15755
Alloprevotella sp. HMT914	s39	479	95.8			0.38691	0	8.91319
Alloscardovia omnicolens HMT198	s41	169	33.8			0.0226339	0	1.31055
Caldilinea aerophila HMT994	s65	242	48.4			0.00879075	0	0.0989506
Campylobacter gracilis HMT623	s68	373	74.6			0.0640611	0	0.846447
Capnocytophaga granulosa HMT325	s75	411	82.2			0.102642	0	1.58702
Fusobacterium sp. HMT203	s146	295	59			0.0223261	0	0.381541
Granulicatella adiacens HMT534	s159	500	100	core		2.68882	0.0519736	11.4508
Haemophilus parainfluenzae HMT718	s164	500	100	core		3.15999	0.117854	12.1956
Ignavibacterium album HMT982	s171	347	69.4			0.0180966	0	0.0989168
Lachnoanaerobaculum umeaense HMT107	s183	481	96.2			0.143458	0	1.3777
Lancefieldella parvula HMT723	s198	499	99.8			0.746092	0	5.37123
Lancefieldella rimae HMT750	s199	395	79			0.076167	0	0.904658
Leptotrichia sp. HMT417	s212	460	92			0.29475	0	5.31235
Neisseria flavescens HMT610	s244	496	99.2			2.0753	0	24.7733
Neisseria perflava HMT101	s250	480	96			1.51342	0	20.2261
Oribacterium asaccharolyticum HMT108	s262	488	97.6			0.194515	0	1.2664
Oribacterium sinus HMT457	s264	497	99.4			0.521315	0	4.18493
Peptococcus sp. HMT168	s275	299	59.8			0.0420327	0	0.6861
Prevotella nanceiensis HMT299	s322	488	97.6			0.60506	0	5.17058
Prevotella sp. HMT314	s339	484	96.8			0.179017	0	1.63125
Riemerella sp. HMT322	s355	471	94.2			0.100232	0	0.776123
Saccharibacteria_(TM7)[G-3] bacterium HMT351	s371	397	79.4			0.0420746	0	0.533797
Saccharibacteria_(TM7)[G-7] bacterium HMT989	s377	293	58.6			0.0137434	0	0.0699094
Stomatobaculum sp. HMT097	s422	482	96.4			0.363283	0	2.71942
Streptococcus cristatus HMT578	s428	496	99.2			0.32874	0	2.87761
Streptococcus infantis HMT638	s433	500	100	core		2.93918	0.0339965	10.8452
Streptococcus sinensis HMT767	s450	463	92.6			0.03444	0	0.109103
Streptococcus sp. HMT064	s455	500	100	core		0.778238	0.0258535	9.76615
Streptococcus sp. HMT074	s457	500	100	core		0.491322	0.0287095	4.59012
Streptococcus sp. HMT423	s458	498	99.6			0.626557	0	9.31437
Veillonella denticariosi HMT887	s487	432	86.4			0.0274888	0	0.0993727
Veillonella rogosae HMT158	s490	500	100	core		2.22103	0.0552248	14.0793
Absconditabacteria_(SR1)[G-1] bacterium HMT345	s2	132	26.4			0.0057343	0	0.340075
Absconditabacteria_(SR1)[G-1] bacterium HMT874	s3	109	21.8			0.00213325	0	0.167915
Absconditabacteria_(SR1)[G-1] bacterium HMT875	s4	180	36			0.0300405	0	1.32391
Acidipropionibacterium acidifaciens HMT191	s5	122	24.4			0.00511086	0	0.472074
Actinomyces dentalis HMT888	s6	222	44.4			0.0229427	0	1.34611
Actinomyces gerencseriae HMT618	s7	232	46.4			0.0160432	0	0.350662
Actinomyces graevenitzii HMT866	s8	497	99.4			0.743793	0	10.6251
Actinomyces israelii HMT645	s9	160	32			0.0070759	0	0.242247
Actinomyces johnsonii HMT849	s10	216	43.2			0.0131152	0	0.30176
Actinomyces massiliensis HMT852	s11	377	75.4			0.0397053	0	1.01461
Actinomyces naeslundii HMT176	s12	460	92			0.121924	0	0.977079
Actinomyces oris HMT893	s13	416	83.2			0.0703255	0	1.30863
Actinomyces sp. HMT170	s15	264	52.8			0.0205516	0	0.416088
Actinomyces sp. HMT171	s16	412	82.4			0.051155	0	0.657377
Actinomyces sp. HMT175	s17	451	90.2			0.121545	0	1.24093
Actinomyces sp. HMT414	s18	97	19.4			0.00281712	0	0.497718
Actinomyces sp. HMT448	s19	293	58.6			0.0492732	0	1.06125
Actinomyces sp. HMT525	s20	129	25.8			0.00432859	0	0.167935
Actinomyces sp. HMT896	s21	141	28.2			0.00750549	0	0.275607
Actinomyces sp. HMT897	s22	115	23			0.0029682	0	0.144578
Actinomyces timonensis HMT179	s23	94	18.8			0.000995269	0	0.105954
Actinomyces viscosus HMT688	s24	137	27.4			0.00217315	0	0.0358417
Aggregatibacter actinomycetemcomitans HMT531	s25	87	17.4			0.000522983	0	0.0747979
Aggregatibacter aphrophilus HMT545	s26	162	32.4			0.0114063	0	0.502779
Aggregatibacter paraphrophilus HMT720	s27	155	31			0.00928998	0	0.367359
Aggregatibacter segnis HMT762	s28	164	32.8			0.0103461	0	0.504135
Aggregatibacter sp. HMT458	s29	363	72.6			0.0667165	0	0.792606
Aggregatibacter sp. HMT512	s30	141	28.2			0.00677369	0	0.311627
Aggregatibacter sp. HMT513	s31	134	26.8			0.00645216	0	0.241572
Aggregatibacter sp. HMT898	s32	176	35.2			0.00988373	0	0.298351
Aggregatibacter sp. HMT949	s33	108	21.6			0.00143158	0	0.0632417
Alloprevotella rava HMT302	s34	315	63			0.101118	0	3.56206
Alloprevotella sp. HMT308	s35	488	97.6			0.599111	0	5.03621
Alloprevotella sp. HMT912	s37	131	26.2			0.00472299	0	0.564494
Alloprevotella sp. HMT913	s38	128	25.6			0.00370299	0	0.106914
Alloprevotella tannerae HMT466	s40	405	81			0.187222	0	3.65323
Anaeroglobus geminatus HMT121	s42	120	24			0.00287418	0	0.066322
Anaerolinea thermophila HMT995	s43	303	60.6			0.0107039	0	0.0517138
Arachnia propionica HMT739	s44	257	51.4			0.0221674	0	0.700841
Arachnia rubra HMT194	s45	178	35.6			0.00966138	0	0.229767
Arthrospira platensis HMT229	s46	110	22			0.00622922	0	0.605655
Bacillus subtilis HMT468	s47	152	30.4			0.00407104	0	0.0579274
Bacteroidales[G-2] bacterium HMT274	s48	301	60.2			0.0403376	0	1.12005
Bacteroidetes[G-3] bacterium HMT280	s49	82	16.4			8.69178e-05	0	0.0203036
Bacteroidetes[G-3] bacterium HMT281	s50	92	18.4			0.000963606	0	0.0759243
Bacteroidetes[G-3] bacterium HMT365	s51	105	21			0.00217674	0	0.125478
Bacteroidetes[G-3] bacterium HMT503	s52	88	17.6			0.000605188	0	0.075527
Bacteroidetes[G-3] bacterium HMT899	s53	95	19			0.000612449	0	0.0331126
Bacteroidetes[G-5] bacterium HMT505	s54	112	22.4			0.00361669	0	0.2162
Bacteroidetes[G-5] bacterium HMT507	s55	91	18.2			0.000718127	0	0.0469289
Bacteroidetes[G-5] bacterium HMT511	s56	151	30.2			0.00497657	0	0.225777
Bacteroidetes[G-7] bacterium HMT911	s57	83	16.6			0.000116727	0	0.0286655
Bifidobacterium breve HMT889	s58	86	17.2			0.000406459	0	0.0580536
Bifidobacterium dentium HMT588	s59	145	29			0.0147164	0	1.34409
Bifidobacterium longum HMT862	s60	121	24.2			0.022307	0	3.44383
Brucella anthropi HMT544	s61	85	17			0.000464767	0	0.0942922
Bulleidia extructa HMT603	s62	92	18.4			0.000838749	0	0.0647648
Butyrivibrio sp. HMT080	s63	90	18			0.000500577	0	0.0397107
Butyrivibrio sp. HMT455	s64	317	63.4			0.0455794	0	0.901671
Campylobacter concisus HMT575	s66	498	99.6			0.429734	0	2.89048
Campylobacter curvus HMT580	s67	295	59			0.0118327	0	0.0591954
Campylobacter rectus HMT748	s69	262	52.4			0.0147124	0	0.193157
Campylobacter showae HMT763	s70	341	68.2			0.0420202	0	0.414803
Campylobacter sp. HMT044	s71	253	50.6			0.0287269	0	0.812121
Candidatus_Saccharimonas aalborgensis HMT988	s72	86	17.2			0.000157002	0	0.0136237
Capnocytophaga endodontalis HMT326	s73	253	50.6			0.0210203	0	0.28444
Capnocytophaga gingivalis HMT337	s74	441	88.2			0.117294	0	1.13179
Capnocytophaga haemolytica HMT627	s76	116	23.2			0.00303686	0	0.196766
Capnocytophaga leadbetteri HMT329	s77	437	87.4			0.130235	0	1.9157
Capnocytophaga ochracea HMT700	s78	93	18.6			0.00101058	0	0.089282
Capnocytophaga sp. HMT323	s79	109	21.8			0.00380833	0	0.333054
Capnocytophaga sp. HMT324	s80	171	34.2			0.0110508	0	0.196684
Capnocytophaga sp. HMT332	s81	136	27.2			0.00691577	0	0.368863
Capnocytophaga sp. HMT335	s82	132	26.4			0.00572615	0	0.262274
Capnocytophaga sp. HMT336	s83	205	41			0.0149776	0	0.539589
Capnocytophaga sp. HMT338	s84	147	29.4			0.00379106	0	0.0855604
Capnocytophaga sp. HMT380	s85	120	24			0.00328192	0	0.100411
Capnocytophaga sp. HMT412	s86	191	38.2			0.0125027	0	0.550645
Capnocytophaga sp. HMT863	s87	136	27.2			0.00708218	0	0.296783
Capnocytophaga sp. HMT864	s88	116	23.2			0.00317339	0	0.135704
Capnocytophaga sp. HMT878	s89	86	17.2			0.000503031	0	0.0940673
Capnocytophaga sp. HMT901	s90	94	18.8			0.00103869	0	0.0709721
Capnocytophaga sp. HMT902	s91	86	17.2			0.000910654	0	0.193129
Capnocytophaga sputigena HMT775	s92	393	78.6			0.0904447	0	1.00935
Cardiobacterium hominis HMT633	s93	397	79.4			0.0509681	0	0.460816
Cardiobacterium valvarum HMT540	s94	214	42.8			0.0133317	0	0.294012
Catonella morbi HMT165	s95	486	97.2			0.124353	0	0.642737
Catonella sp. HMT164	s96	83	16.6			8.75026e-05	0	0.0173655
Catonella sp. HMT451	s97	83	16.6			0.000217063	0	0.0529433
Centipeda periodontii HMT726	s98	117	23.4			0.00249891	0	0.101072
Chlorobium limicola HMT984	s99	96	19.2			0.000389089	0	0.015402
Cloacibacterium sp. HMT206	s100	215	43			0.0914615	0	5.88165
Clostridiales[F-1][G-1] bacterium HMT093	s101	85	17			0.000246845	0	0.0415364
Colibacter massiliensis HMT123	s102	92	18.4			0.00122034	0	0.121013
Corynebacterium aurimucosum HMT034	s103	85	17			0.000197287	0	0.0328282
Corynebacterium bovis HMT208	s104	87	17.4			0.00044013	0	0.0590422
Corynebacterium coyleae HMT341	s105	84	16.8			0.000167652	0	0.0273308
Corynebacterium diphtheriae HMT591	s106	119	23.8			0.062233	0	6.01053
Corynebacterium durum HMT595	s107	440	88			0.0723499	0	0.838483
Corynebacterium matruchotii HMT666	s108	446	89.2			0.134024	0	2.28596
Corynebacterium minutissimum HMT053	s109	84	16.8			0.000174084	0	0.0283629
Corynebacterium simulans HMT062	s110	106	21.2			0.00841777	0	0.524657
Corynebacterium singulare HMT063	s111	97	19.4			0.00388055	0	0.294538
Corynebacterium striatum HMT072	s112	85	17			0.000136611	0	0.0157978
Corynebacterium tuscaniense HMT184	s113	84	16.8			0.000145822	0	0.0240587
Corynebacterium urealyticum HMT853	s114	83	16.6			0.000159155	0	0.034061
Cryptobacterium curtum HMT579	s115	120	24			0.00262941	0	0.190256
Cutibacterium acnes HMT530	s116	83	16.6			0.000110233	0	0.0193548
Desulfobulbus sp. HMT041	s117	82	16.4			5.85452e-05	0	0.014357
Dialister invisus HMT118	s118	380	76			0.057917	0	0.807439
Dialister micraerophilus HMT843	s119	95	19			0.000725192	0	0.0362328
Dialister pneumosintes HMT736	s120	129	25.8			0.00391424	0	0.126329
Dialister sp. HMT119	s121	84	16.8			0.000163818	0	0.0299313
Dietzia cinnamea HMT368	s122	84	16.8			0.000169324	0	0.0248724
Eggerthia catenaformis HMT569	s123	83	16.6			0.000116458	0	0.0296586
Eikenella corrodens HMT577	s124	408	81.6			0.04812	0	0.28044
Eikenella sp. HMT011	s125	86	17.2			0.000144801	0	0.0144347
Enterococcus faecalis HMT604	s126	117	23.4			0.00161946	0	0.0476548
Enterococcus italicus HMT803	s127	228	45.6			0.00721453	0	0.0442592
Enterococcus saccharolyticus HMT802	s128	84	16.8			9.01804e-05	0	0.0115508
Erysipelotrichaceae[G-1] bacterium HMT904	s129	82	16.4			9.83611e-05	0	0.0285577
Erysipelotrichaceae[G-1] bacterium HMT905	s130	82	16.4			4.13088e-05	0	0.0103237
Escherichia coli HMT574	s131	87	17.4			0.000259674	0	0.0186754
Fannyhessea vaginae HMT814	s132	83	16.6			0.000222596	0	0.0650061
Filifactor alocis HMT539	s133	136	27.2			0.00557975	0	0.21221
Fretibacterium fastidiosum HMT363	s134	93	18.6			0.000794676	0	0.0928581
Fretibacterium sp. HMT359	s135	85	17			0.00025696	0	0.0310719
Fretibacterium sp. HMT360	s136	93	18.6			0.000742206	0	0.0624553
Fretibacterium sp. HMT362	s137	82	16.4			7.10768e-05	0	0.0197987
Fusobacterium hwasookii HMT953	s138	227	45.4			0.0127197	0	0.205572
Fusobacterium naviforme HMT689	s139	233	46.6			0.0135286	0	0.566945
Fusobacterium necrophorum HMT690	s140	89	17.8			0.000860846	0	0.120839
Fusobacterium nucleatum HMT200	s141	345	69			0.0364555	0	0.426803
Fusobacterium nucleatum HMT202	s142	469	93.8			0.109041	0	2.27928
Fusobacterium nucleatum HMT420	s143	434	86.8			0.0795451	0	0.946512
Fusobacterium nucleatum HMT698	s144	84	16.8			0.000287649	0	0.0748722
Fusobacterium periodonticum HMT201	s145	495	99			0.840962	0	4.03114
Fusobacterium sp. HMT204	s147	193	38.6			0.0106779	0	0.615565
Fusobacterium sp. HMT205	s148	84	16.8			0.000163475	0	0.0262761
Fusobacterium sp. HMT248	s149	121	24.2			0.00928391	0	1.14787
Fusobacterium sp. HMT370	s150	300	60			0.0164238	0	0.114047
Gardnerella vaginalis HMT829	s151	85	17			0.00343747	0	1.21972
Gemella bergeri HMT555	s152	82	16.4			6.05806e-05	0	0.0151629
Gemella haemolysans HMT626	s153	499	99.8			0.870028	0	6.71689
Gemella morbillorum HMT046	s154	497	99.4			0.208668	0	1.54832
Gemella sanguinis HMT757	s155	499	99.8			2.2734	0	10.4006
Gracilibacteria_(GN02)[G-1] bacterium HMT871	s156	83	16.6			0.000128038	0	0.0237237
Gracilibacteria_(GN02)[G-1] bacterium HMT872	s157	93	18.6			0.000544835	0	0.0401445
Gracilibacteria_(GN02)[G-2] bacterium HMT873	s158	82	16.4			0.000137363	0	0.0439543
Granulicatella elegans HMT596	s160	484	96.8			0.204794	0	1.78741
Haemophilus haemolyticus HMT851	s161	330	66			0.0506426	0	0.880321
Haemophilus influenzae HMT641	s162	88	17.6			0.000450899	0	0.055107
Haemophilus parahaemolyticus HMT945	s163	290	58			0.0662968	0	1.36426
Haemophilus paraphrohaemolyticus HMT035	s165	168	33.6			0.0274682	0	1.57387
Haemophilus pittmaniae HMT946	s166	161	32.2			0.0125032	0	0.797614
Haemophilus sp. HMT036	s167	279	55.8			0.0395925	0	1.16056
Haemophilus sp. HMT259	s168	82	16.4			0.000373498	0	0.135422
Haemophilus sp. HMT908	s169	281	56.2			0.0401228	0	0.63253
Haemophilus sputorum HMT944	s170	460	92			0.118428	0	1.46565
Johnsonella ignava HMT635	s172	124	24.8			0.00290422	0	0.151249
Johnsonella sp. HMT166	s173	88	17.6			0.000583176	0	0.12608
Kingella denitrificans HMT582	s174	226	45.2			0.0260858	0	0.584654
Kingella kingae HMT646	s175	103	20.6			0.00112503	0	0.0469805
Kingella oralis HMT706	s176	430	86			0.075237	0	0.809894
Kingella sp. HMT012	s177	134	26.8			0.00435808	0	0.123918
Kingella sp. HMT459	s178	132	26.4			0.00408959	0	0.147309
Kingella sp. HMT932	s179	157	31.4			0.00584496	0	0.185766
Lachnoanaerobaculum orale HMT082	s180	489	97.8			0.142593	0	1.11277
Lachnoanaerobaculum saburreum HMT494	s181	313	62.6			0.0214979	0	0.315583
Lachnoanaerobaculum sp. HMT083	s182	84	16.8			0.000171753	0	0.0281541
Lachnospiraceae[G-2] bacterium HMT088	s184	104	20.8			0.00127566	0	0.0545777
Lachnospiraceae[G-2] bacterium HMT096	s185	233	46.6			0.0187935	0	0.449578
Lachnospiraceae[G-3] bacterium HMT100	s186	231	46.2			0.0212729	0	0.463886
Lachnospiraceae[G-7] bacterium HMT163	s187	84	16.8			0.000141463	0	0.0264263
Lachnospiraceae[G-8] bacterium HMT500	s188	105	21			0.00118442	0	0.0420112
Lacticaseibacillus casei HMT568	s189	85	17			0.000300286	0	0.0305763
Lacticaseibacillus paracasei HMT716	s190	89	17.8			0.000762088	0	0.0914921
Lactiplantibacillus pentosus HMT883	s191	88	17.6			0.000639783	0	0.0942929
Lactobacillus acidophilus HMT529	s192	88	17.6			0.00081988	0	0.126418
Lactobacillus crispatus HMT817	s193	84	16.8			0.000267192	0	0.0469335
Lactobacillus gasseri HMT615	s194	104	20.8			0.00498971	0	0.787106
Lactobacillus iners HMT838	s195	83	16.6			0.000228406	0	0.0455384
Lactobacillus ultunensis HMT461	s196	84	16.8			0.000462288	0	0.111487
Lactococcus lactis HMT804	s197	105	21			0.00395294	0	0.451468
Lancefieldella sp. HMT199	s200	89	17.8			0.000198235	0	0.018134
Lautropia mirabilis HMT022	s201	446	89.2			0.185345	0	3.81133
Leptotrichia buccalis HMT563	s202	213	42.6			0.0221313	0	1.1082
Leptotrichia hofstadii HMT224	s203	271	54.2			0.0269759	0	0.438244
Leptotrichia hongkongensis HMT213	s204	349	69.8			0.0392293	0	0.556065
Leptotrichia sh+A371ahii HMT214	s205	102	20.4			0.00240362	0	0.178257
Leptotrichia sp. HMT212	s206	266	53.2			0.0213743	0	0.317258
Leptotrichia sp. HMT215	s207	450	90			0.147126	0	1.30472
Leptotrichia sp. HMT218	s208	178	35.6			0.0479927	0	4.53338
Leptotrichia sp. HMT223	s209	115	23			0.00183091	0	0.146918
Leptotrichia sp. HMT225	s210	217	43.4			0.0149635	0	0.25701
Leptotrichia sp. HMT392	s211	200	40			0.0127492	0	0.304718
Leptotrichia sp. HMT463	s213	93	18.6			0.000574593	0	0.0408465
Leptotrichia sp. HMT498	s214	141	28.2			0.00598164	0	0.322565
Leptotrichia sp. HMT847	s215	83	16.6			0.000244131	0	0.0443322
Leptotrichia sp. HMT879	s216	82	16.4			0.000218393	0	0.0772428
Leptotrichia sp. HMT909	s217	87	17.4			0.000496212	0	0.0764744
Leptotrichia wadei HMT222	s218	289	57.8			0.0347793	0	0.55909
Ligilactobacillus salivarius HMT756	s219	87	17.4			0.00179148	0	0.353317
Limosilactobacillus coleohominis HMT816	s220	82	16.4			0.000239157	0	0.0633899
Limosilactobacillus fermentum HMT608	s221	179	35.8			0.00722356	0	0.246319
Limosilactobacillus reuteri HMT938	s222	83	16.6			0.000149809	0	0.0404227
Limosilactobacillus vaginalis HMT051	s223	103	20.6			0.00400433	0	0.241479
Listeria monocytogenes HMT825	s224	125	25			0.0021162	0	0.0505867
Lysinibacillus fusiformis HMT614	s225	83	16.6			7.83546e-05	0	0.0153769
Megasphaera micronuciformis HMT122	s226	475	95			0.361277	0	3.6067
Melioribacter roseus HMT983	s227	227	45.4			0.00670634	0	0.0525599
Mitsuokella sp. HMT131	s228	83	16.6			0.000173879	0	0.0356774
Mitsuokella sp. HMT521	s229	122	24.4			0.00399268	0	0.259613
Mobiluncus mulieris HMT830	s230	151	30.2			0.00636314	0	0.227235
Mogibacterium diversum HMT593	s231	485	97			0.220046	0	1.00581
Mogibacterium neglectum HMT691	s232	170	34			0.00394709	0	0.0468809
Mogibacterium pumilum HMT742	s233	88	17.6			0.000167575	0	0.0136566
Mogibacterium timidum HMT042	s234	105	21			0.0016124	0	0.0875353
Mogibacterium vescum HMT008	s235	88	17.6			0.00016903	0	0.0112886
Moraxella osloensis HMT711	s236	83	16.6			0.000251913	0	0.062415
Mycoplasma faucium HMT606	s237	91	18.2			0.000658925	0	0.0518956
Mycoplasma orale HMT704	s238	86	17.2			0.000331563	0	0.0566285
Mycoplasma salivarium HMT754	s239	87	17.4			0.000474837	0	0.0866442
Neisseria bacilliformis HMT013	s240	179	35.8			0.0158445	0	0.735348
Neisseria cinerea HMT956	s241	342	68.4			0.0380806	0	0.435232
Neisseria elongata HMT598	s242	424	84.8			0.15569	0	2.67181
Neisseria flava HMT609	s243	326	65.2			0.20605	0	4.81561
Neisseria gonorrhoeae HMT621	s245	85	17			0.000229237	0	0.0236675
Neisseria macacae HMT099	s246	325	65			0.160755	0	4.27363
Neisseria meningitidis HMT669	s247	107	21.4			0.00164203	0	0.0880557
Neisseria mucosa HMT682	s248	361	72.2			0.0745072	0	5.77806
Neisseria oralis HMT014	s249	213	42.6			0.0386462	0	2.43429
Neisseria polysaccharea HMT737	s251	117	23.4			0.00136494	0	0.0565954
Neisseria sicca HMT764	s252	274	54.8			0.105174	0	4.15403
Neisseria sp. HMT018	s253	188	37.6			0.0134687	0	0.836263
Neisseria sp. HMT020	s254	93	18.6			0.00196876	0	0.50533
Neisseria sp. HMT499	s255	95	19			0.00128331	0	0.117864
Neisseria subflava HMT476	s256	454	90.8			0.593461	0	18.7438
Neisseria weaveri HMT092	s257	258	51.6			0.0127917	0	0.127026
Odoribacter bacterium HMT516	s258	82	16.4			6.96719e-05	0	0.0181416
Olsenella profusa HMT806	s259	83	16.6			0.000282032	0	0.0806569
Olsenella sp. HMT807	s260	138	27.6			0.00408505	0	0.102446
Olsenella uli HMT038	s261	84	16.8			0.000159185	0	0.0247377
Oribacterium parvum HMT934	s263	458	91.6			0.146625	0	1.56973
Oribacterium sp. HMT078	s265	232	46.4			0.0130618	0	0.289673
Ottowia sp. HMT894	s266	135	27			0.00680882	0	0.317121
Paenibacillus phoenicis HMT786	s267	85	17			0.000236651	0	0.0391732
Parascardovia denticolens HMT586	s268	106	21.2			0.00659939	0	0.89599
Parvimonas micra HMT111	s269	241	48.2			0.017278	0	0.306636
Parvimonas sp. HMT110	s270	250	50			0.0168538	0	0.240069
Parvimonas sp. HMT393	s271	222	44.4			0.0461579	0	1.26733
Peptidiphaga gingivicola HMT848	s272	159	31.8			0.0080376	0	0.511299
Peptidiphaga sp. HMT183	s273	316	63.2			0.0423514	0	1.30878
Peptococcus sp. HMT167	s274	205	41			0.00828968	0	0.0996549
Peptoniphilus lacrimalis HMT836	s276	86	17.2			0.000267849	0	0.0366374
Peptostreptococcaceae[G-1] [Eubacterium]_infirmum HMT105	s277	249	49.8			0.0107402	0	0.0978522
Peptostreptococcaceae[G-1] [Eubacterium]_sulci HMT467	s278	470	94			0.203526	0	1.21691
Peptostreptococcaceae[G-2] bacterium HMT091	s279	142	28.4			0.00366956	0	0.135978
Peptostreptococcaceae[G-4] bacterium HMT369	s280	85	17			0.00020501	0	0.0197275
Peptostreptococcaceae[G-5] [Eubacterium]_saphenum HMT759	s281	90	18			0.000774981	0	0.111726
Peptostreptococcaceae[G-5] bacterium HMT493	s282	145	29			0.0116334	0	0.344467
Peptostreptococcaceae[G-6] [Eubacterium]_nodatum HMT694	s283	95	19			0.000894249	0	0.0874764
Peptostreptococcaceae[G-7] [Eubacterium]_yurii HMT106	s284	129	25.8			0.00300947	0	0.0776862
Peptostreptococcaceae[G-7] [Eubacterium]_yurii HMT377	s285	204	40.8			0.0119848	0	0.44761
Peptostreptococcaceae[G-7] bacterium HMT081	s286	144	28.8			0.00584831	0	0.192586
Peptostreptococcaceae[G-7] bacterium HMT922	s287	169	33.8			0.0095174	0	0.27078
Peptostreptococcaceae[G-9] [Eubacterium]_brachy HMT557	s288	242	48.4			0.013262	0	0.16424
Peptostreptococcus anaerobius HMT542	s289	131	26.2			0.00230919	0	0.0589684
Peptostreptococcus stomatis HMT112	s290	485	97			0.325058	0	2.54603
Phocaeicola abscessus HMT272	s291	84	16.8			0.000179319	0	0.032985
Porphyromonas catoniae HMT283	s292	377	75.4			0.0723517	0	0.974682
Porphyromonas endodontalis HMT273	s293	289	57.8			0.0511508	0	0.959516
Porphyromonas gingivalis HMT619	s294	99	19.8			0.0123306	0	1.17076
Porphyromonas pasteri HMT279	s295	499	99.8			2.98144	0	16.6328
Porphyromonas sp. HMT275	s296	217	43.4			0.0197546	0	0.447618
Porphyromonas sp. HMT277	s297	130	26			0.0039071	0	0.132819
Porphyromonas sp. HMT278	s298	367	73.4			0.0444515	0	0.799707
Porphyromonas sp. HMT284	s299	318	63.6			0.0270285	0	0.331912
Porphyromonas sp. HMT285	s300	101	20.2			0.00970288	0	1.18603
Porphyromonas sp. HMT930	s301	253	50.6			0.07547	0	4.97913
Porphyromonas uenonis HMT785	s302	89	17.8			0.000490298	0	0.0612676
Prevotella aurantiaca HMT943	s303	236	47.2			0.0421541	0	2.19751
Prevotella baroniae HMT553	s304	100	20			0.00175471	0	0.120079
Prevotella bivia HMT556	s305	83	16.6			0.000193629	0	0.0450982
Prevotella buccae HMT560	s306	107	21.4			0.00182631	0	0.121841
Prevotella buccalis HMT562	s307	82	16.4			0.000147952	0	0.0438131
Prevotella dentalis HMT583	s308	86	17.2			0.000431098	0	0.063467
Prevotella denticola HMT291	s309	330	66			0.0826448	0	3.97844
Prevotella enoeca HMT600	s310	130	26			0.00358566	0	0.138445
Prevotella fusca HMT782	s311	116	23.2			0.00430785	0	0.212607
Prevotella histicola HMT298	s312	500	100	core		2.3018	0.0127068	27.8347
Prevotella intermedia HMT643	s313	182	36.4			0.04087	0	1.75104
Prevotella jejuni HMT313	s314	500	100	core		1.22815	0.0170279	8.4868
Prevotella koreensis HMT526	s315	89	17.8			0.00104826	0	0.0837332
Prevotella loescheii HMT658	s316	199	39.8			0.0130168	0	0.684334
Prevotella maculosa HMT289	s317	307	61.4			0.0282663	0	0.894194
Prevotella marshii HMT665	s318	101	20.2			0.000929547	0	0.0585926
Prevotella melaninogenica HMT469	s319	500	100	core		7.22018	0.110187	28.1401
Prevotella micans HMT378	s320	161	32.2			0.00756627	0	0.155474
Prevotella multiformis HMT685	s321	85	17			0.000403536	0	0.0544121
Prevotella nigrescens HMT693	s323	432	86.4			0.167786	0	2.23358
Prevotella oralis HMT705	s324	103	20.6			0.00194541	0	0.174705
Prevotella oris HMT311	s325	475	95			0.209714	0	2.10065
Prevotella oulorum HMT288	s326	367	73.4			0.0493898	0	0.686827
Prevotella pallens HMT714	s327	500	100	core		1.56729	0.018211	8.36217
Prevotella pleuritidis HMT303	s328	192	38.4			0.0182398	0	0.614678
Prevotella saccharolytica HMT781	s329	194	38.8			0.0102439	0	0.186257
Prevotella salivae HMT307	s330	497	99.4			0.664727	0	4.48055
Prevotella scopos HMT885	s331	460	92			0.193424	0	3.76852
Prevotella shahii HMT795	s332	279	55.8			0.126937	0	2.04595
Prevotella sp. HMT300	s333	326	65.2			0.0350976	0	0.877808
Prevotella sp. HMT301	s334	99	19.8			0.000907822	0	0.0414261
Prevotella sp. HMT304	s335	86	17.2			0.000657672	0	0.12793
Prevotella sp. HMT305	s336	452	90.4			0.081143	0	0.443185
Prevotella sp. HMT306	s337	473	94.6			0.499763	0	5.84861
Prevotella sp. HMT309	s338	297	59.4			0.0404665	0	0.836789
Prevotella sp. HMT315	s340	122	24.4			0.00178628	0	0.0481042
Prevotella sp. HMT317	s341	394	78.8			0.106936	0	4.0872
Prevotella sp. HMT376	s342	83	16.6			0.000506951	0	0.167111
Prevotella sp. HMT396	s343	356	71.2			0.0297004	0	0.165997
Prevotella sp. HMT443	s344	101	20.2			0.00193275	0	0.0986988
Prevotella sp. HMT472	s345	272	54.4			0.0363635	0	1.47582
Prevotella sp. HMT475	s346	158	31.6			0.00772691	0	0.593516
Prevotella sp. HMT820	s347	83	16.6			0.000585053	0	0.198514
Prevotella sp. HMT942	s348	140	28			0.00914447	0	0.483271
Prevotella veroralis HMT572	s349	476	95.2			0.161626	0	1.23833
Propionibacteriaceae[G-1] bacterium HMT915	s350	86	17.2			0.000263533	0	0.0280033
Pseudoleptotrichia goodfellowii HMT845	s351	149	29.8			0.00425436	0	0.0940893
Pseudoleptotrichia sp. HMT219	s352	110	22			0.00164791	0	0.103821
Pseudoleptotrichia sp. HMT221	s353	383	76.6			0.160553	0	5.70274
Pseudoramibacter alactolyticus HMT538	s354	82	16.4			4.17681e-05	0	0.00887353
Rothia aeria HMT188	s356	494	98.8			0.193103	0	2.29969
Rothia dentocariosa HMT587	s357	500	100	core		0.591509	0.0521104	6.68526
Rothia mucilaginosa HMT681	s358	500	100	core		6.27847	0.0651848	23.3392
Ruminococcaceae[G-1] bacterium HMT075	s359	355	71			0.0632199	0	1.01032
Ruminococcaceae[G-2] bacterium HMT085	s360	397	79.4			0.0571581	0	0.403545
Saccharibacteria_(TM7)[G-1] bacterium HMT346	s361	252	50.4			0.026939	0	0.693651
Saccharibacteria_(TM7)[G-1] bacterium HMT347	s362	124	24.8			0.00416059	0	0.478009
Saccharibacteria_(TM7)[G-1] bacterium HMT348	s363	221	44.2			0.0171435	0	0.646362
Saccharibacteria_(TM7)[G-1] bacterium HMT349	s364	145	29			0.00698392	0	0.522647
Saccharibacteria_(TM7)[G-1] bacterium HMT352	s365	465	93			0.341274	0	3.52538
Saccharibacteria_(TM7)[G-1] bacterium HMT488	s366	95	19			0.000925145	0	0.0514381
Saccharibacteria_(TM7)[G-1] bacterium HMT869	s367	118	23.6			0.00313671	0	0.39308
Saccharibacteria_(TM7)[G-1] bacterium HMT952	s368	114	22.8			0.00238605	0	0.167638
Saccharibacteria_(TM7)[G-1] bacterium HMT957	s369	443	88.6			0.0804313	0	0.853836
Saccharibacteria_(TM7)[G-2] bacterium HMT350	s370	91	18.2			0.00080311	0	0.0698888
Saccharibacteria_(TM7)[G-4] bacterium HMT355	s372	84	16.8			0.000192951	0	0.0376098
Saccharibacteria_(TM7)[G-5] bacterium HMT356	s373	159	31.8			0.0130243	0	0.56587
Saccharibacteria_(TM7)[G-6] bacterium HMT870	s374	337	67.4			0.0665674	0	1.72363
Saccharibacteria_(TM7)[G-7] bacterium HMT986	s375	84	16.8			8.42565e-05	0	0.0102842
Saccharibacteria_(TM7)[G-7] bacterium HMT987	s376	134	26.8			0.00158632	0	0.0230502
Scardovia inopinata HMT642	s378	84	16.8			0.00110336	0	0.242659
Scardovia wiggsiae HMT195	s379	312	62.4			0.0754596	0	4.65232
Schaalia cardiffensis HMT850	s380	165	33			0.00285661	0	0.0407823
Schaalia georgiae HMT617	s381	156	31.2			0.00364266	0	0.0611962
Schaalia lingnae HMT181	s382	500	100	core		0.2818	0.0302473	1.99094
Schaalia meyeri HMT671	s383	393	78.6			0.0218832	0	0.0853031
Schaalia odontolytica HMT701	s384	500	100	core		1.14649	0.023476	6.64943
Schaalia sp. HMT172	s385	500	100	core		0.91363	0.0169385	7.24335
Schaalia sp. HMT178	s386	154	30.8			0.00615846	0	0.19102
Schaalia sp. HMT180	s387	500	100	core		1.16586	0.0265052	4.8847
Schaalia sp. HMT877	s388	176	35.2			0.00838303	0	0.169961
Selenomonas artemidis HMT124	s389	208	41.6			0.0169952	0	0.43545
Selenomonas dianae HMT139	s390	122	24.4			0.0044199	0	0.149788
Selenomonas flueggei HMT125	s391	166	33.2			0.00704391	0	0.196978
Selenomonas infelix HMT639	s392	180	36			0.0126717	0	0.247852
Selenomonas noxia HMT130	s393	336	67.2			0.070419	0	3.76752
Selenomonas sp. HMT126	s394	91	18.2			0.000785289	0	0.0910348
Selenomonas sp. HMT133	s395	82	16.4			0.000135885	0	0.0380356
Selenomonas sp. HMT134	s396	103	20.6			0.00128659	0	0.123376
Selenomonas sp. HMT136	s397	427	85.4			0.108449	0	1.03083
Selenomonas sp. HMT137	s398	136	27.2			0.00462624	0	0.156185
Selenomonas sp. HMT138	s399	123	24.6			0.00340978	0	0.105134
Selenomonas sp. HMT146	s400	99	19.8			0.0011079	0	0.0968165
Selenomonas sp. HMT149	s401	350	70			0.0395908	0	0.804554
Selenomonas sp. HMT442	s402	83	16.6			8.92735e-05	0	0.0155642
Selenomonas sp. HMT478	s403	250	50			0.0184089	0	0.266117
Selenomonas sp. HMT479	s404	114	22.8			0.0020491	0	0.11381
Selenomonas sp. HMT481	s405	112	22.4			0.00297357	0	0.184361
Selenomonas sp. HMT892	s406	119	23.8			0.00311395	0	0.081757
Selenomonas sp. HMT919	s407	95	19			0.00117486	0	0.128252
Selenomonas sp. HMT920	s408	105	21			0.00159361	0	0.132306
Selenomonas sp. HMT937	s409	97	19.4			0.000776356	0	0.0511454
Selenomonas sputigena HMT151	s410	341	68.2			0.0368066	0	0.534883
Shuttleworthia satelles HMT095	s411	188	37.6			0.0116278	0	0.31952
Simonsiella muelleri HMT683	s412	187	37.4			0.0157596	0	0.533539
Slackia exigua HMT602	s413	126	25.2			0.00252147	0	0.0607322
Sneathia sanguinegens HMT837	s414	83	16.6			9.32839e-05	0	0.0181255
Sneathia vaginalis HMT844	s415	111	22.2			0.00245888	0	0.0694667
Solobacterium moorei HMT678	s416	497	99.4			0.217647	0	1.35124
Sphingomonas sp. HMT004	s417	82	16.4			0.000114929	0	0.0308403
Staphylococcus aureus HMT550	s418	186	37.2			0.00783451	0	0.210274
Staphylococcus epidermidis HMT601	s419	85	17			0.000126036	0	0.0118387
Staphylococcus haemolyticus HMT120	s420	82	16.4			0.00139749	0	0.578105
Stomatobaculum longum HMT419	s421	415	83			0.118869	0	2.43085
Stomatobaculum sp. HMT910	s423	101	20.2			0.000878125	0	0.0523283
Streptococcus agalactiae HMT537	s424	159	31.8			0.00281262	0	0.0554489
Streptococcus anginosus HMT543	s425	332	66.4			0.0577976	0	0.899465
Streptococcus australis HMT073	s426	500	100	core		2.13622	0.343754	11.6206
Streptococcus constellatus HMT576	s427	251	50.2			0.016656	0	0.458211
Streptococcus cristatus HMT886	s429	278	55.6			0.00897442	0	0.121145
Streptococcus downei HMT594	s430	83	16.6			0.000101294	0	0.0170433
Streptococcus gordonii HMT622	s431	498	99.6			0.301344	0	3.34621
Streptococcus infantis HMT431	s432	500	100	core		1.572	0.0831798	6.24403
Streptococcus intermedius HMT644	s434	438	87.6			0.0863603	0	0.958986
Streptococcus lactarius HMT948	s435	485	97			0.0942281	0	0.328591
Streptococcus mitis HMT677	s436	500	100	core		4.19317	0.0977126	19.9147
Streptococcus mutans HMT686	s437	245	49			0.0501673	0	3.02529
Streptococcus oralis HMT058	s438	499	99.8			0.63853	0	6.93106
Streptococcus oralis HMT070	s439	488	97.6			0.110626	0	1.11264
Streptococcus oralis HMT071	s440	500	100	core		0.331959	0.039651	5.2473
Streptococcus oralis HMT398	s441	500	100	core		1.47073	0.0267277	13.543
Streptococcus oralis HMT707	s442	498	99.6			0.334915	0	3.02529
Streptococcus parasanguinis HMT411	s443	500	100	core		2.63425	0.0947426	17.3865
Streptococcus parasanguinis HMT721	s444	500	100	core		1.00928	0.0269122	6.49298
Streptococcus peroris HMT728	s445	492	98.4			0.13373	0	0.7673
Streptococcus pneumoniae HMT734	s446	449	89.8			0.0641333	0	0.767347
Streptococcus pyogenes HMT745	s447	141	28.2			0.00263961	0	0.338772
Streptococcus salivarius HMT755	s448	500	100	core		8.27408	0.0329467	41.8706
Streptococcus sanguinis HMT758	s449	500	100	core		0.774039	0.0377758	6.34487
Streptococcus sobrinus HMT768	s451	95	19			0.00901191	0	1.4024
Streptococcus sp. HMT056	s452	412	82.4			0.0434356	0	0.625793
Streptococcus sp. HMT057	s453	490	98			0.312183	0	4.78545
Streptococcus sp. HMT061	s454	500	100	core		0.78949	0.0471533	5.40735
Streptococcus sp. HMT066	s456	500	100	core		1.55886	0.0954582	10.1943
Streptococcus thermophilus HMT152	s459	385	77			0.0486491	0	2.42942
Streptococcus vestibularis HMT021	s460	477	95.4			0.199165	0	5.94834
Tannerella forsythia HMT613	s461	174	34.8			0.00684238	0	0.141009
Tannerella sp. HMT286	s462	399	79.8			0.0692268	0	1.10663
Tannerella sp. HMT808	s463	191	38.2			0.00840776	0	0.180593
Tannerella sp. HMT916	s464	89	17.8			0.000810715	0	0.162919
Treponema amylovorum HMT541	s465	83	16.6			0.000226818	0	0.0675414
Treponema denticola HMT584	s466	125	25			0.00366893	0	0.126877
Treponema lecithinolyticum HMT653	s467	105	21			0.00104217	0	0.0430208
Treponema maltophilum HMT664	s468	88	17.6			0.000327193	0	0.0396779
Treponema medium HMT667	s469	109	21.8			0.0019763	0	0.059356
Treponema putidum HMT743	s470	89	17.8			0.000616667	0	0.0543727
Treponema socranskii HMT769	s471	166	33.2			0.00566323	0	0.11624
Treponema sp. HMT226	s472	96	19.2			0.000694418	0	0.0442134
Treponema sp. HMT230	s473	101	20.2			0.000989466	0	0.0519098
Treponema sp. HMT231	s474	182	36.4			0.00715819	0	0.102348
Treponema sp. HMT234	s475	92	18.4			0.000531571	0	0.0309602
Treponema sp. HMT237	s476	143	28.6			0.00522544	0	0.123035
Treponema sp. HMT238	s477	86	17.2			0.000484711	0	0.0558597
Treponema sp. HMT247	s478	97	19.4			0.00108373	0	0.0665945
Treponema sp. HMT253	s479	88	17.6			0.000382621	0	0.0306246
Treponema sp. HMT257	s480	99	19.8			0.00171804	0	0.131286
Treponema sp. HMT262	s481	87	17.4			0.00033952	0	0.03955
Treponema sp. HMT270	s482	82	16.4			7.08081e-05	0	0.0160208
Treponema sp. HMT517	s483	82	16.4			9.644e-05	0	0.0255072
Treponema sp. HMT927	s484	85	17			0.000395503	0	0.0642062
Treponema vincentii HMT029	s485	88	17.6			0.00043785	0	0.0379647
Veillonella atypica HMT524	s486	500	100	core		1.86236	0.0267638	11.1002
Veillonella dispar HMT160	s488	500	100	core		3.78955	0.0629134	13.9391
Veillonella parvula HMT161	s489	500	100	core		1.54144	0.209918	7.89969
Veillonella sp. HMT780	s491	333	66.6			0.0850693	0	0.989866
Veillonella sp. HMT917	s492	156	31.2			0.0459503	0	1.95361
Veillonellaceae[G-1] bacterium HMT129	s493	84	16.8			0.000135616	0	0.0208357
Veillonellaceae[G-1] bacterium HMT132	s494	88	17.6			0.000317887	0	0.0346634
Veillonellaceae[G-1] bacterium HMT135	s495	83	16.6			0.000102689	0	0.0225415
Veillonellaceae[G-1] bacterium HMT150	s496	99	19.8			0.00102495	0	0.0467466
Veillonellaceae[G-1] bacterium HMT155	s497	131	26.2			0.00365889	0	0.102612
Weeksellaceae[G-1] sp. HMT900	s498	128	25.6			0.00258983	0	0.0523452
Weeksellaceae[G-1] sp. HMT907	s499	89	17.8			0.000903276	0	0.26151
Weeksellaceae[G-1] sp. HMT931	s500	160	32			0.00623083	0	0.149829
*)Species in bold were selected by random forest modelling and tested in follow-up glm regression (see Fig. 7 in the main text).Taxa names are according to eHOMD Version 15.23 (2023-04-10).

## Sheet: Table 4
Supplementary Table 4. 85 LC-MS features selected out of 9,380 features by random forest modellings. Of the listed features, 78 unique features were included in follow-up confounder adjusted linear regressions for age, sex and BMI.
							Age					Sex					BMI
Features selected after random forest filtering	Column	Ionization	m/z	Retention time	Adduct	MS/MS fragments	β-coefficient	stderr	p-value	q-value		β-coefficient	stderr	p-value	q-value		β-coefficient	stderr	p-value	q-value
13-Docosenamide	HILIC	Positive	338.341	6.752	[M+H]+	338.341 (100), 303.305 (24), 321.313 (12), 69 (9), 135.117 (9), 205.196 (5), 83.085 (4)	0.102928	0.190036	0.271576	0.462257		0.654133	0.184669	0.00780794	0.0317611		-0.0190253	0.189741	0.846706	0.907185
C18H32O3	Reversed-phase	Negative	293.212	9.463	[M-H]-	n/a	-1.27194	0.182536	6.01652e-12	1.60441e-10		0.0911232	0.177381	0.807669	0.882573		-0.117951	0.182252	0.729916	0.851747
C5H8N2O2	HILIC	Positive	129.066	5.622	[M+H]+	66.033 (100), 83.061 (70), 54.033 (43), 56.054 (24), 56.166 (4), 91.547 (4)	0.0545571	0.14738	0.134024	0.295098		-1.38212	0.143218	0	0		-0.382923	0.147151	0.0293558	0.0952081
Caffeine	Reversed-phase	Positive	195.089	3.509	[M+H]+	138.066 (100), 195.087 (38), 110.071 (21), 109.039 (7)	1.62327	0.165257	1.06029e-08	1.59043e-07		0.27119	0.16059	0.419578	0.621597		0.170422	0.165	0.175297	0.359584
cis-Urocanic acid	Reversed-phase	Positive	139.05	1.014	[M+H]+	n/a	-1.55354	0.162063	0	0		-0.340525	0.157486	0.004904	0.0215688		0.0863062	0.161811	0.382232	0.595686
Creatinine	HILIC	Positive	114.067	1.304	[M+H]+	114.066 (100), 72.045 (33), 86.071 (23), 114.091 (22)	0.512258	0.160241	0.455038	0.661873		-0.76187	0.155715	1.25088e-07	1.42958e-06		0.10618	0.159992	0.314566	0.517096
Creatinine	HILIC	Positive	249.107	1.304	[2M+Na]+	136.048 (100), 249.193 (6), 164.118 (4)	.
Creatinine	HILIC	Positive	227.126	1.304	[2M+H]+	114.066 (100), 114.073 (6)	.
HILICneg_181.03645@1.99	HILIC	Negative	181.036	1.994	[M-H]-	n/a	1.33221	0.165049	7.85865e-06	7.25414e-05		-0.240912	0.160387	0.0284845	0.0942915		0.218262	0.164792	0.100902	0.242341
HILICneg_197.96306@0.99	HILIC	Negative	197.963	0.99	[M-H]-	n/a	-0.665047	0.198844	3.14288e-05	0.00024332		0.214704	0.193228	0.689072	0.822773		-0.360735	0.198535	0.126118	0.28288
HILICneg_296.68564@1.47	HILIC	Negative	296.686	1.473	[M+Cl]-	296.686 (100), 112.9853 (7), 223.8747 (4), 80.9154 (8), 78.9183 (5), 193.5 (2)	0.393804	0.187417	0.872022	0.924346		0.209714	0.182124	0.693546	0.824015		0.364342	0.187126	0.0273583	0.0924788
HILICneg_309.04462@1.01	HILIC	Negative	309.045	1.006	[M-H]-	n/a	1.22906	0.169796	8.31443e-05	0.000586901		-0.212119	0.165001	0.0478105	0.133425		0.218793	0.169532	0.109879	0.254974
HILICpos_146.09244@3.94	HILIC	Positive	146.092	3.936	[M+H]+	146.0918 (100), 87.0434 (35), 86.059 (25), 128.0813 (20), 118.0651 (12), 60.0546 (5)	0.6164	0.174529	0.239704	0.441858		-0.53888	0.1696	0.000209557	0.00135929		0.089939	0.174258	0.404103	0.606154
HILICpos_198.08739@5.62	HILIC	Positive	198.087	5.617	[M+H]+	n/a	0.110034	0.174443	0.258592	0.453007		-0.413408	0.169516	0.00238783	0.0110207		0.0288773	0.174171	0.628756	0.79006
HILICpos_199.10776@0.94	HILIC	Positive	199.108	0.936	[M+H]+	n/a	1.59358	0.156692	8.52206e-09	1.36353e-07		-0.00262939	0.152267	0.399516	0.606154		-0.152371	0.156449	0.533809	0.711745
HILICpos_263.11017@2.80	HILIC	Positive	263.11	2.796	[M+H]+	n/a	0.232989	0.167546	0.551106	0.726733		0.713196	0.162814	0.000911762	0.00475702		-0.288276	0.167285	0.167995	0.353673
HILICpos_342.13913@7.96	HILIC	Positive	342.139	7.962	[M+H]+	n/a	-0.429343	0.185	0.00072319	0.00385701		-0.31186	0.179776	0.0186985	0.0657996		0.112019	0.184713	0.363884	0.573471
HILICpos_346.19794@7.19	HILIC	Positive	346.198	7.194	[M+2H]2+	n/a	0.78665	0.188485	0.0670114	0.176733		0.516509	0.183162	0.0484857	0.133754		0.0266681	0.188192	0.661149	0.80957
HILICpos_366.13928@6.80	HILIC	Positive	366.139	6.795	[M+H-H2O]+	n/a	-0.206418	0.175421	0.0122323	0.0473507		0.0807734	0.170467	0.755015	0.862874		-0.327103	0.175148	0.125298	0.28288
HILICpos_367.12158@6.43	HILIC	Positive	367.122	6.426	[M+Na]+	367.1219 (100), 366.9736 (11), 367.1993 (7), 223.8142 (1), 353.811 (1), 291.3226 (1), 177.0173 (1)	-0.34603	0.172505	0.00160858	0.00772119		-0.0841095	0.167634	0.210069	0.403333		-0.0547907	0.172237	0.997558	1
HILICpos_398.20917@7.47	HILIC	Positive	398.209	7.473	[M+H]2+	n/a	1.17924	0.181775	0.000384137	0.00230482		0.277477	0.176642	0.439055	0.642519		-0.158312	0.181493	0.568525	0.737546
HILICpos_462.20721@6.29	HILIC	Positive	462.207	6.291	[M+H]+	462.208 (100), 445.183 (4), 462.235 (4)	0.807501	0.183174	0.0510689	0.137714		0.336868	0.178001	0.280545	0.474161		-0.121355	0.182889	0.716593	0.847204
HILICpos_529.78479@7.44	HILIC	Positive	529.785	7.438	[M+2H]2+	n/a	0.756046	0.19185	0.091141	0.229658		0.149359	0.186432	0.942517	0.958492		-0.461698	0.191552	0.0369927	0.113824
HILICpos_587.77643@7.26	HILIC	Positive	587.776	7.258	[M+2H]2+	n/a	0.483464	0.177124	0.564055	0.737546		0.155994	0.172122	0.908358	0.947852		-0.147673	0.176848	0.599917	0.761799
HILICpos_627.40753@4.37	HILIC	Positive	627.408	4.365	[M+H]+	n/a	-0.121156	0.184251	0.0382013	0.116055		0.186647	0.179047	0.78193	0.871941		0.00799542	0.183964	0.73418	0.851747
HILICpos_628.38452@0.87	HILIC	Positive	716.436	0.889	[M+2H]2+	89.059 (100), 133.086 (96), 243.151 (45), 558.331 (41), 364.21 (40), 707.914 (38), 177.116 (37), 663.892 (37), 195.123 (27)	0.330395	0.153899	0.889095	0.931803		0.644672	0.149552	0.00170289	0.00801361		-0.0991063	0.153659	0.775842	0.871941
HILICpos_628.38452@0.87	HILIC	Positive	628.385	0.866	[M+2H]2+	619.869 (100), 628.383 (36), 620.376 (26), 611.355 (26), 611.857 (24), 567.325 (21), 558.822 (16)	.
HILICpos_636.06769@0.82	HILIC	Positive	636.068	0.824	[M+H]+	n/a	0.0015787	0.156232	0.0893284	0.228073		0.251642	0.15182	0.470739	0.672485		-0.000875957	0.155989	0.731553	0.851747
HILICpos_640.83691@5.09	HILIC	Positive	640.837	5.087	[M+2H]2+	n/a	0.622136	0.189336	0.255004	0.450007		0.216004	0.183989	0.671102	0.817587		-0.16996	0.189041	0.543159	0.720211
HILICpos_718.84113@8.82	HILIC	Positive	718.841	8.823	[M+2H]2+	718.839 (100), 718.866 (15), 628.326 (10), 552.53 (9), 694.389 (9), 719.127 (9), 495.774 (8)	1.13052	0.188305	0.00102053	0.00521123		0.558623	0.182987	0.0286803	0.0942915		-0.111316	0.188012	0.764765	0.865772
HILICpos_726.82611@8.83	HILIC	Positive	726.826	8.829	[M+2H]2+	n/a	1.16542	0.187491	0.000614172	0.00335003		0.529638	0.182196	0.0401257	0.118891		-0.070301	0.187199	0.935826	0.958492
HILICpos_835.04425@6.64	HILIC	Positive	835.044	6.639	[M+CH3OH+H]+	n/a	0.294787	0.199029	0.784746	0.871941		0.164921	0.193408	0.88154	0.927937		-0.040645	0.19872	0.940763	0.958492
HILICpos_838.29395@6.32	HILIC	Positive	838.294	6.321	[M+H]+	n/a	-0.525267	0.193591	0.000237417	0.00146103		-0.111227	0.188124	0.205441	0.403333		-0.163119	0.19329	0.575484	0.73859
HILICpos_906.9234@10.25	HILIC	Positive	906.923	10.253	[M+2H]2+	n/a	0.86247	0.194229	0.035247	0.109861		0.452467	0.188744	0.109181	0.254974		0.0313301	0.193927	0.653289	0.804048
HILICpos_909.32489@9.82	HILIC	Positive	909.325	9.822	[M+2H]2+	n/a	0.630556	0.197971	0.253004	0.450007		0.540831	0.19238	0.0442927	0.12655		-0.168233	0.197663	0.567592	0.737546
HILICpos_912.19586@9.11	HILIC	Positive	912.196	9.111	[M+2H]2+	n/a	0.234975	0.192859	0.590403	0.753706		-0.199727	0.187412	0.086268	0.222627		-0.318181	0.192559	0.174097	0.359584
Isovalerylcarnitine	Reversed-phase	Positive	246.17	2.88	[M+H]+	246.172 (100), 85.027 (28), 70.064 (21), 187.098 (18), 86.095 (11), 232.143 (7), 245.76 (5), 246.422 (5), 187.821 (4)	0.624926	0.163181	0.20826	0.403333		-0.616238	0.158573	1.1982e-05	0.000106507		-0.244079	0.162928	0.250189	0.450007
Lenticin	HILIC	Positive	247.144	1.485	[M+H]+	60.081 (100), 188.07 (83), 146.06 (52), 247.145 (9), 188.236 (6), 191.271 (6)	-0.00583734	0.182506	0.114217	0.261067		0.93259	0.177351	2.57246e-05	0.000205797		0.100321	0.182222	0.393111	0.606154
Pantothenol	Reversed-phase	Negative	204.124	2.416	[M-H]-	71.051 (100), 204.123 (46), 185.348 (25), 102.058 (20), 60.63 (17), 127.403 (13), 120.688 (13), 85.058 (12), 129.076 (10)	0.414829	0.167225	0.784085	0.871941		0.741661	0.162502	0.000527389	0.00294357		-0.231448	0.166965	0.292181	0.489408
RPneg_135.01189@1.30	Reversed-phase	Negative	135.012	1.296	[M-H]-	n/a	-2.05841	0.16498	0	0		-0.510846	0.160321	0.000187222	0.00124815		0.12875	0.164724	0.265015	0.457581
RPneg_149.06042@6.02	Reversed-phase	Negative	217.048	6.015	[M+TFA-H]-	n/a	-0.857629	0.189795	3.81213e-07	3.81213e-06		0.0056145	0.184435	0.504875	0.700405		0.0784856	0.1895	0.479314	0.677453
RPneg_149.06042@6.02	Reversed-phase	Negative	149.06	6.015	[M+FA-H]-	n/a
RPneg_185.04276@2.70	Reversed-phase	Negative	185.043	2.697	[M-H]-	n/a	0.0828032	0.174956	0.21321	0.403438		-0.0837531	0.170015	0.216196	0.405368		0.5152	0.174684	0.00136782	0.00669954
RPneg_187.00668@3.47	Reversed-phase	Negative	187.007	3.466	[M-H]-	n/a	0.942479	0.185239	0.0121775	0.0473507		0.17483	0.180008	0.832249	0.899729		-0.496781	0.184951	0.0184269	0.0657996
RPneg_199.04318@4.86	Reversed-phase	Negative	199.043	4.857	[M-H]-	n/a	-1.60996	0.182664	2.22045e-16	7.61296e-15		-0.0962749	0.177505	0.209938	0.403333		0.312377	0.18238	0.0461548	0.130319
RPneg_203.0322@5.00	Reversed-phase	Negative	203.032	5.001	[M+TFA-H]-	n/a	-0.51313	0.176153	0.000126247	0.000865697		-0.305492	0.171178	0.0153958	0.0577344		0.118453	0.175879	0.323789	0.528635
RPneg_207.01151@4.09	Reversed-phase	Negative	207.012	4.086	[M-H]-	n/a	-1.84295	0.168404	0	0		-0.440565	0.163648	0.00105831	0.00529155		0.0388561	0.168143	0.573138	0.73859
RPneg_285.1254@8.35	Reversed-phase	Negative	285.125	8.348	[M-H]-	n/a	-0.936855	0.179375	2.37549e-08	3.16732e-07		0.0622186	0.174309	0.682012	0.822773		-0.126728	0.179096	0.687514	0.822773
RPneg_367.15753@7.10	Reversed-phase	Negative	367.158	7.103	[M-H]-	n/a	-1.93211	0.143466	0	0		-0.693633	0.139415	8.406e-08	1.00872e-06		0.109093	0.143243	0.254923	0.450007
RPneg_473.1778@6.46	Reversed-phase	Negative	473.178	6.457	[M+TFA-H]-	n/a	-1.75505	0.171728	0	0		-0.0817728	0.166878	0.213486	0.403438		-0.170131	0.171461	0.501387	0.69961
RPneg_525.2666@1.15	Reversed-phase	Negative	525.267	1.154	[M-H]-	n/a	0.117609	0.173646	0.271086	0.462257		-0.0322654	0.168742	0.339723	0.550452		-0.0739766	0.173377	0.913942	0.94955
RPneg_688.80267@6.05	Reversed-phase	Negative	688.803	6.045	[M-2H]2-	n/a	0.541699	0.184289	0.413053	0.615731		0.0165183	0.179085	0.519049	0.700815		-0.0842536	0.184003	0.874277	0.924346
RPneg_738.32733@3.60	Reversed-phase	Negative	738.327	3.595	[M+Na-2H]-	n/a	0.900372	0.178573	0.0169981	0.0618111		0.42818	0.17353	0.110489	0.254974		-0.204671	0.178295	0.401644	0.606154
RPpos_125.07092@2.14	Reversed-phase	Positive	125.071	2.142	[M+H]+	n/a	1.72454	0.157204	2.04929e-10	4.47117e-09		-0.071527	0.152765	0.200755	0.398192		-0.00736907	0.15696	0.764479	0.865772
RPpos_137.53429@3.51	Reversed-phase	Positive	137.534	3.51	[M+H]+	n/a	1.48436	0.167497	3.78271e-07	3.81213e-06		0.192017	0.162766	0.738181	0.851747		-0.00150932	0.167236	0.751772	0.862874
RPpos_181.07182@2.90	Reversed-phase	Positive	181.072	2.899	[M+H]+	n/a	1.55362	0.165883	5.5679e-08	7.03314e-07		0.121838	0.161198	0.934244	0.958492		0.180932	0.165625	0.158001	0.341623
RPpos_194.11752@7.93	Reversed-phase	Positive	194.118	7.925	[M+H]+	n/a	-1.33233	0.189331	2.8556e-12	8.56681e-11		-0.241208	0.183984	0.0505685	0.137714		-0.0969115	0.189037	0.824841	0.895755
RPpos_197.12817@3.43	Reversed-phase	Positive	197.128	3.43	[M+H]+	197.129 (100), 124.112 (39), 70.066 (36), 98.06 (34), 187.266 (15), 169.6 (6), 160.196 (5), 143.203 (4)	0.868553	0.178872	0.0245096	0.0840329		-0.0153443	0.173821	0.402966	0.606154		0.208451	0.178594	0.143222	0.312484
RPpos_211.14392@4.56	Reversed-phase	Positive	211.144	4.555	[M+H]+	n/a	1.60815	0.164086	1.14205e-08	1.6123e-07		0.108895	0.159452	0.871994	0.924346		0.238239	0.163831	0.0761713	0.198708
RPpos_211.14417@4.43	Reversed-phase	Positive	211.144	4.428	[M+H]+	n/a	1.78457	0.162163	8.38482e-11	2.01236e-09		-0.062373	0.157583	0.233095	0.433664		0.163478	0.161911	0.181603	0.366257
RPpos_230.04871@6.03	Reversed-phase	Positive	230.049	6.031	[M+H]+	n/a	-0.891173	0.187758	1.68456e-07	1.83771e-06		1.1605e-06	0.182456	0.479863	0.677453		0.122888	0.187466	0.341739	0.550452
RPpos_247.14423@2.73	Reversed-phase	Positive	247.144	2.734	[M+H]+	n/a	-0.0104655	0.180444	0.105361	0.250363		0.795731	0.175348	0.000406503	0.00237953		0.0604164	0.180164	0.519771	0.700815
RPpos_253.10939@5.71	Reversed-phase	Positive	253.109	5.712	[M+H+NH4]2+	n/a	-0.148453	0.158166	0.0165652	0.0611639		0.0175636	0.153699	0.463414	0.669996		-0.233199	0.15792	0.262562	0.456629
RPpos_302.19592@2.22	Reversed-phase	Positive	302.196	2.224	[M+H]+	n/a	-0.19431	0.1776	0.0148194	0.0564548		0.251601	0.172584	0.518377	0.700815		-0.137925	0.177324	0.639561	0.79506
RPpos_411.21124@2.25	Reversed-phase	Positive	411.211	2.253	[M+2H]2+	n/a	-0.106688	0.194142	0.0520092	0.138691		-0.00753357	0.188659	0.470571	0.672485		-0.0407361	0.19384	0.939566	0.958492
RPpos_428.26215@6.10	Reversed-phase	Positive	428.262	6.103	[M+2H]2+	n/a	-0.411889	0.152727	0.000224533	0.0014181		-0.0286717	0.148414	0.293645	0.489408		-0.309141	0.15249	0.100975	0.242341
RPpos_484.37802@11.03	Reversed-phase	Positive	484.378	11.032	[M+H]+	n/a	-1.1197	0.19599	1.96949e-09	3.63598e-08		-0.426466	0.190455	0.00500094	0.0215688		-0.145804	0.195686	0.642674	0.79506
RPpos_491.79285@6.30	Reversed-phase	Positive	491.793	6.303	[M+2H]2+	n/a	-0.471203	0.154062	7.65507e-05	0.000556732		-0.078939	0.149711	0.177947	0.361926		-0.319038	0.153823	0.0918634	0.229658
RPpos_518.26703@2.78	Reversed-phase	Positive	518.267	2.779	[M+H]+	n/a	0.748248	0.188286	0.0957229	0.23684		0.314483	0.182968	0.346205	0.553928		-0.460324	0.187993	0.0335464	0.105936
RPpos_523.28497@2.15	Reversed-phase	Positive	523.285	2.149	[M+H]+	n/a	1.34612	0.18215	2.02904e-05	0.00016792		0.381658	0.177006	0.186337	0.372674		-0.175172	0.181867	0.508984	0.700815
RPpos_589.31903@3.42	Reversed-phase	Positive	589.319	3.421	[M+H]+	n/a	0.671065	0.177919	0.163045	0.34629		0.622135	0.172894	0.00816171	0.0326468		-0.0552705	0.177642	0.999794	1
RPpos_593.3183@6.29	Reversed-phase	Positive	593.318	6.29	[M+2H]2+	n/a	-0.702201	0.19491	1.2564e-05	0.000107692		0.433046	0.189405	0.133388	0.295098		-0.0161788	0.194607	0.839439	0.903432
RPpos_640.83752@5.99	Reversed-phase	Positive	640.838	5.987	[M+NH4]2+	263.1377 (100), 585.3015 (40), 640.8358 (30), 198.8244 (13), 90.0549 (11), 624.1824 (10), 604.9919 (9), 70.0658 (9), 323.1744 (8)	0.59188	0.18997	0.312567	0.517096		0.295581	0.184605	0.403053	0.606154		-0.104687	0.189674	0.79361	0.873699
RPpos_643.4071@6.83	Reversed-phase	Positive	643.407	6.834	[M+2H]2+	n/a	-0.260146	0.169271	0.00503272	0.0215688		-0.102584	0.164491	0.169663	0.35408		-0.248705	0.169008	0.25397	0.450007
RPpos_748.81036@3.80	Reversed-phase	Positive	748.81	3.797	[M+2H]2+	n/a	0.82122	0.176983	0.0399359	0.118891		0.178525	0.171985	0.809026	0.882573		0.0153678	0.176708	0.687265	0.822773
RPpos_797.41864@4.78	Reversed-phase	Positive	797.419	4.777	[M+H]+	n/a	0.818941	0.177294	0.041247	0.120723		0.438233	0.172287	0.0968939	0.237291		0.0566764	0.177019	0.52722	0.706887
RPpos_814.34314@4.78	Reversed-phase	Positive	814.343	4.778	[M+H]+	n/a	1.01197	0.181619	0.00449824	0.0203694		0.352225	0.176489	0.241181	0.441858		-0.141345	0.181336	0.634924	0.793655
RPpos_90.02814@2.03	Reversed-phase	Positive	90.0281	2.026	[M+H]+	n/a	-0.585648	0.178215	3.63682e-05	0.000272761		-0.518208	0.173182	0.000420235	0.00240135		0.108585	0.177938	0.357561	0.568309
RPpos_946.7337@4.73	Reversed-phase	Positive	946.734	4.73	[M+H]+	n/a	0.984759	0.184507	0.0070504	0.0291741		0.546701	0.179296	0.0303202	0.0970247		-0.0553161	0.18422	1	1
Theophylline	Reversed-phase	Negative	179.057	2.893	[M-H]-	164.033 (100), 122.036 (77), 179.058 (60), 90.997 (42), 94.042 (38), 135.032 (34), 87.211 (18), 79.018 (17), 134.988 (12), 64.076 (12)	1.62644	0.163535	7.97006e-09	1.36353e-07		0.179019	0.158916	0.792953	0.873699		0.174898	0.163281	0.161617	0.34629
Theophylline	Reversed-phase	Positive	181.072	2.774	[M+H]+	124.05 (100), 181.072 (25), 97.039 (10), 69.044 (8), 96.056 (5), 55.029 (4)	.
Trigonelline	HILIC	Positive	138.056	4.275	[M+H]+	138.055 (100), 94.065 (7), 92.05 (6)	.	0.15691	4.60745e-10	9.21491e-09		0.00622834	0.152479	0.430985	0.634578		-0.0018892	0.156666	0.738037	0.851747
Trigonelline	HILIC	Positive	176.011	4.273	[M+K]+	132.022 (100), 176.01 (41), 118.088 (5)
Trigonelline	HILIC	Positive	160.037	4.277	[M+Na]+	116.047 (100), 160.038 (33)	.
Tyramine	HILIC	Positive	138.092	1.473	[M+H]+	121.065 (100), 91.055 (9), 93.07 (9), 103.057 (8), 77.038 (6)	0.162264	0.17253	0.365588	0.573471		-0.282761	0.167657	0.0189174	0.0657996		0.29978	0.172261	0.0423596	0.122485

## Sheet: Table 5
Supplementary Table 5. Mediation analysis of self-reported daily intake of coffein and LC-MS derived coffein associated metabolites.
Coffein source	Metabolite ID	ACME_est	ACME_LC	ACME_UC	ACME_p	ACME_fdr	ADE_est	ADE_LC	ADE_UC	ADE_p	ADE_fdr	PM	PM_LC	PM_UC	PM_p	PM_fdr	TE_est	TE_LC	TE_UC	TE_p	TE_fdr
caffeine_sum	Caffeine	0.012832	0.00994364	0.0165791	0	0	0.0226827	0.0189196	0.0265499	0	0	0.361316	0.290922	0.441052	0	0	0.0355147	0.0318227	0.0401832	0	0
caffeine_sum	Theophylline	0.0137803	0.0104949	0.0175584	0	0	0.0218645	0.0181187	0.0256607	0	0	0.3866	0.310888	0.466841	0	0	0.0356448	0.0314609	0.0400892	0	0
caffeine_sum	Trigonelline	0.0128414	0.00961948	0.0164387	0	0	0.0235795	0.0188399	0.0288556	0	0	0.352584	0.264915	0.441952	0	0	0.036421	0.0314467	0.0419453	0	0
caffeine_sum	Trigonelline (K+)	0.0118136	0.00875244	0.0155064	0	0	0.0215929	0.0160123	0.0267866	0	0	0.353632	0.257301	0.485247	0	0	0.0334064	0.0286305	0.0382672	0	0
caffeine_sum	Trigonelline (Na+)	0.0118423	0.00891962	0.0154588	0	0	0.0234955	0.0185501	0.0281634	0	0	0.335117	0.2528	0.434722	0	0	0.0353377	0.0306091	0.0403849	0	0
filter_coffee	Caffeine	0.0125232	0.00928118	0.0162621	0	0	0.0229915	0.0191339	0.0271096	0	0	0.352621	0.271755	0.444026	0	0	0.0355147	0.0315331	0.0400617	0	0
filter_coffee	Theophylline	0.0138755	0.0108951	0.0175446	0	0	0.0217693	0.0178167	0.0260388	0	0	0.389271	0.312795	0.477624	0	0	0.0356448	0.0316514	0.0404933	0	0
filter_coffee	Trigonelline	0.0126711	0.00942095	0.0164912	0	0	0.0237498	0.0183158	0.0291506	0	0	0.347908	0.259604	0.457187	0	0	0.036421	0.0314045	0.0419618	0	0
filter_coffee	Trigonelline (K+)	0.0117005	0.00840137	0.0159471	0	0	0.021706	0.015569	0.0273375	0	0	0.350246	0.244501	0.467266	0	0	0.0334064	0.0285803	0.0386576	0	0
filter_coffee	Trigonelline (Na+)	0.0117462	0.00824182	0.015494	0	0	0.0235916	0.0186726	0.0288757	0	0	0.332397	0.234561	0.44246	0	0	0.0353377	0.0311577	0.0405394	0	0
boiled_coffee	Caffeine	0.000270182	-0.000471889	0.000895139	0.544	0.793241	0.0352445	0.0313479	0.0394208	0	0	0.00760762	-0.0141396	0.0241164	0.544	0.793241	0.0355147	0.0316715	0.0398742	0	0
boiled_coffee	Theophylline	0.000193291	-0.0004929	0.000696511	0.464	0.774928	0.0354515	0.031076	0.0396892	0	0	0.00542271	-0.0141442	0.0196304	0.464	0.774928	0.0356448	0.0311035	0.0398614	0	0
boiled_coffee	Trigonelline	0.000329622	-0.000587893	0.00121674	0.476	0.78408	0.0360913	0.0316879	0.0412305	0	0	0.00905033	-0.0163917	0.0331379	0.476	0.78408	0.036421	0.0318234	0.0418251	0	0
boiled_coffee	Trigonelline (K+)	0.000294171	-0.000675524	0.00106536	0.544	0.793241	0.0331123	0.028134	0.0383031	0	0	0.00880583	-0.0198912	0.0333126	0.544	0.793241	0.0334064	0.0284866	0.0384938	0	0
boiled_coffee	Trigonelline (Na+)	0.000295674	-0.000618802	0.000975789	0.44	0.757137	0.0350421	0.0302078	0.0395727	0	0	0.00836709	-0.0183991	0.0274635	0.44	0.757137	0.0353377	0.030375	0.04001	0	0
tea	Caffeine	0.000628092	-0.000196714	0.00135036	0.168	0.406209	0.0348866	0.030823	0.0392272	0	0	0.0176854	-0.00573294	0.0377923	0.168	0.406209	0.0355147	0.0310709	0.0399339	0	0
tea	Theophylline	0.000555528	-0.000343583	0.00134862	0.204	0.465465	0.0350892	0.0307386	0.0393027	0	0	0.0155851	-0.0095988	0.0387017	0.204	0.465465	0.0356448	0.0311499	0.0401436	0	0
tea	Trigonelline	-0.00146483	-0.00303223	-0.000465111	0	0	0.0378858	0.0329465	0.0432737	0	0	-0.0402194	-0.0805297	-0.0129395	0	0	0.036421	0.0317285	0.0417613	0	0
tea	Trigonelline (K+)	-0.00179746	-0.00415406	-0.000522366	0	0	0.0352039	0.0309883	0.0403774	0	0	-0.0538059	-0.13547	-0.0144999	0	0	0.0334064	0.0286278	0.0388006	0	0
tea	Trigonelline (Na+)	-0.0021041	-0.00410369	-0.000693686	0	0	0.0374418	0.0325669	0.0429781	0	0	-0.0595425	-0.115308	-0.019095	0	0	0.0353377	0.0306405	0.0407655	0	0
energy_drink	Caffeine	-0.000217019	-0.00170534	0.000632378	0.616	0.811317	0.0357317	0.0317347	0.0409204	0	0	-0.00611068	-0.0466278	0.0166492	0.616	0.811317	0.0355147	0.0314065	0.0403009	0	0
energy_drink	Theophylline	1.43e-05	-0.00156007	0.000762593	0.956	0.974038	0.0356304	0.031233	0.0402625	0	0	0.000401659	-0.0439493	0.0220043	0.956	0.974038	0.0356448	0.0313546	0.0400737	0	0
energy_drink	Trigonelline	0.000571804	-9.63e-05	0.00112091	0.08	0.2592	0.0358491	0.0308449	0.0413301	0	0	0.0156999	-0.00278066	0.0311444	0.08	0.2592	0.036421	0.0314219	0.0417576	0	0
energy_drink	Trigonelline (K+)	0.000363937	-0.000195893	0.00100203	0.144	0.382426	0.0330425	0.0275606	0.03798	0	0	0.0108942	-0.00598413	0.0310622	0.144	0.382426	0.0334064	0.0282854	0.0382806	0	0
energy_drink	Trigonelline (Na+)	0.0002319	-0.000398737	0.000700901	0.444	0.757137	0.0351058	0.0305504	0.0406785	0	0	0.00656238	-0.01227	0.0201927	0.444	0.757137	0.0353377	0.0309067	0.0407586	0	0
soft drink	Caffeine	-0.000476303	-0.00376353	0.00103512	0.532	0.793241	0.035991	0.0318989	0.0409898	0	0	-0.0134114	-0.105359	0.0281878	0.532	0.793241	0.0355147	0.0313801	0.0394136	0	0
soft drink	Theophylline	-0.000353535	-0.00425708	0.00105213	0.596	0.8046	0.0341879	0.0300668	0.0399346	0	0	-0.010449	-0.127887	0.0307238	0.596	0.8046	0.0338344	0.0297706	0.0385861	0	0
soft drink	Trigonelline	0.00183343	0.00120038	0.00374111	0	0	0.0345875	0.0291682	0.0395593	0	0	0.0503398	0.0322738	0.102254	0	0	0.036421	0.0313716	0.0414917	0	0
soft drink	Trigonelline (K+)	0.000865624	-4.69e-05	0.00194915	0.064	0.216	0.0325408	0.0275179	0.0377286	0	0	0.0259119	-0.00132197	0.0597614	0.064	0.216	0.0334064	0.0285462	0.0385966	0	0
soft drink	Trigonelline (Na+)	0.00111656	0.000187424	0.00269102	0.028	0.105488	0.0342212	0.0294124	0.0397361	0	0	0.0315967	0.00515234	0.0778574	0.028	0.105488	0.0353377	0.0310179	0.0409674	0	0

## Sheet: Table 6
Supplementary Table 6. Summary of sensitivity analyses for some oother host demographic factors, i.e., smoking, self.reported susceptibility to dental caries, and tooth brushing frequency.
		Metabolome (80 RF filtered LC-MS features)	Sugars (20 RF filtered sugars)	Microbiome (35 RF filtered species)
Smoking (yes/no)	misclassification rate	0.11	0.23	0.18
	BER	0.41	0.57	0.66
Caries suceptible (yes/no)	misclassification rate	0.14	0.13	0.13
	BER	0.48	0.5	0.5
Tooth brushing (yes/no)	misclassification rate	0.21	0.19	0.19
	BER	0.66	0.67	0.66
BER=Balansed error rate

## Sheet: Table 7
Supplementary Table 7. OPLS models of age and sex separately. Features in bold were indicated by both OPLS and in the final random forest analysis.
AGE					SEX
Feature/name	VIP	cvSE	direction		Primary ID	VIP	cvSE	direction
RPneg_199.04318@4.857	1.83287	0.167126	-		C5H8N2O2	1.68085	0.672911	+
RPneg_135.01189@1.296	1.81764	0.115729	-		Ribose	1.55923	0.25724	+
RPneg_207.01151@4.086	1.80551	0.116191	-		Glyceric acid	1.55186	0.465199	+
RPpos_125.07092@2.142	1.52966	0.210394	+		Pantothenol	1.47861	0.509058	-
HILICpos_199.10776@0.936	1.52838	0.304399	+		Creatinine	1.38278	0.702667	+
Trigonelline	1.50338	0.345218	+		RPneg_367.15753@7.103	1.36403	0.316141	+
Saccharibacteria_(TM7)_[G-7] bacterium_HMT989 (relative abundance)	1.48257	0.223676	-		Glucosamine/Galactosamine	1.33825	0.349973	+
HILICpos_718.84113@8.823	1.4781	0.220113	+		RPneg_135.01189@1.296	1.26788	0.463143	+
HILICpos_726.82611@8.829	1.47608	0.151044	+		RPneg_207.01151@4.086	1.23172	0.45142	-
Saccharibacteria_(TM7)_[G-7] bacterium HMT989 (prevalence)	1.46928	0.240577	-		Saccharibacteria_(TM7)_[G-7] bacterium HMT989 (prevalence)	1.18277	0.351638	+
RPpos_523.28497@2.149	1.44286	0.322531	+		HILICpos_716.43646@0.889	1.11952	0.785827	-
RPpos_211.14417@4.428	1.38287	0.298614	+		HILICpos_263.11017@2.796	1.11526	0.733501	-
RPpos_181.07182@2.899	1.38126	0.0805136	+		cis-Urocanicacid	1.06978	0.360579	+
Theophylline	1.36414	0.174427	+		Lenticin	1.0653	0.38357	-
RPpos_137.53429@3.51	1.35353	0.215827	+		Lancefieldella parvula HMT723 (relative abundance)	1.06064	0.608399	+
Caffeine	1.34338	0.22745	+		Alloscardovia omnicolens HMT198 (prevalence)	1.05336	0.544101	+
RPpos_211.14392@4.555	1.33537	0.237032	+		Peptococcus sp. HMT168 (relative abundance)	1.02103	1.00492	+
RPpos_194.11752@7.925	1.31796	0.283934	-		Lancefieldella rimae HMT750 (prevalence)	1.01302	0.294455	+
HILICpos_398.20917@7.473	1.30745	0.293992	+		RPpos_247.14423@2.734	1.00105	0.463511	-
RPpos_946.7337@4.73	1.29488	0.239419	-		RPpos_90.02814@2.026	0.999247	0.550051	-
RPneg_367.15753@7.103	1.27027	0.29388	-		Haemophilus parainfluenzae HMT718 (relative abundance)	0.99579	0.559738	-
RPneg_473.1778@6.457	1.26748	0.251631	-		HILICpos_198.08739@5.617	0.993823	0.348848	+
RPpos_484.37802@11.032	1.2596	0.360954	-		RPpos_589.31903@3.421	0.99301	0.345251	-
Trehalose	1.25447	0.342222	-		Isovalerylcarnitine	0.959405	0.258789	+
Caldilinea aerophila HMT994 (prevalence)	1.23096	0.204712	-		RPpos_484.37802@11.032	0.944952	0.372559	-
Ribose	1.22339	0.17427	+		Ignavibacterium album HMT982 (prevalence)	0.937845	0.0893441	-
Campylobacter gracilis HMT623 (prevalence)	1.20401	0.195334	-		Alloscardovia omnicolens HMT198 (relative abundance)	0.916059	0.815803	+
RPpos_814.34314@4.778	1.19716	0.193971	-		scyllo-Inositol	0.872712	0.379272	-
Ignavibacterium album HMT982 (prevalence)	1.18789	0.182766	+		HILICpos_146.09244@3.936	0.775316	0.289945	+
SugaracidA0078rel	1.12932	0.228208	+		Oribacterium asaccharolyticum HMT108 (relative abundance)	0.766454	0.487784	-
HILICneg_181.03645@1.994	1.11755	0.219447	+		Lachnoanaerobaculum.umeaense.HMT107 (relative abundance)	0.753818	0.87477	+
Glyceric acid	1.07104	0.265705	-		Granulicatella adiacens HMT534 (relative abundance)	0.721176	0.555969	-
2.4.Dihydroxybutyric acid	1.02373	0.470793	+		Oribacterium sinus HMT457 (relative abundance)	0.717206	0.714295	+
3.Deoxyhexonic acid_A0324	1.00937	0.231202	+		Stomatobaculum sp. HMT097 (relative abundance)	0.712505	0.577816	+
HILICneg_309.04462@1.006	1.00816	0.161229	+		Peptococcus sp. HMT168 (prevalence)	0.683019	0.466146	+
Xylonic acid	0.960195	0.438995	+		Streptococcus sp. HMT074 (relative abundance)	0.656282	0.684406	-
Glucose	0.954906	0.351394	-		13-Docosenamide	0.644704	0.231563	-
Lancefieldella rimae HMT750 (prevalence)	0.94746	0.226657	-		Riemerella sp. HMT322 (relative abundance)	0.642302	0.34558	+
HILICpos_342.13913@7.96	0.933887	0.280854	-		chiro-Inositol	0.63199	0.534503	-
Campylobacter gracilis_HMT623 (relative abundance)	0.919078	0.380372	-		Streptococcus infantis HMT638 (relative abundance)	0.612018	0.676486	+
Oribacterium asaccharolyticum_HMT108 (relative abundance)	0.897783	0.364352	-		Neisseria perflava HMT101 (relative abundance)	0.587954	0.412094	+
Veillonella denticariosi HMT887 (prevalence)	0.875188	0.305871	-		Lancefieldella rimae HMT750 (relative abundance)	0.500059	0.307165	+
Glucose1Phosphaterel	0.869708	0.229457	-		Neisseria flavescens HMT610 (relative abundance)	0.415853	0.576091	+
Alloscardovia omnicolens HMT198 (prevalence)	0.84723	0.455919	+		Streptococcus sp. HMT064 (relative abundance)	0.409166	0.379348	-
Haemophilus parainfluenzae_HMT718 (relative abundance)	0.82875	0.232076	+		Streptococcus sp. HMT423 (relative abundance)	0.361166	0.603523	+
cis-Urocanic acid	0.826721	0.333271	-
Granulicatella adiacens_HMT534 (relative abundance)	0.788354	0.238057	-
scyllo-Inositol	0.770675	0.126738	+
Glucaric acid	0.762928	0.488873	+
Alloprevotella sp. HMT914 (prevalence)	0.762239	0.506961	-
HILICpos_366.13928@6.795	0.739438	0.393988	-
Streptococcus sp. HMT423 (prevalence)	0.737463	1.25687	-
Threonic acid	0.727447	0.319621	+
Fusobacterium sp. HMT203 (prevalence)	0.725079	0.287022	+
Fusobacterium sp._HMT203 (relative abundance)	0.651277	0.488147	+
Alloprevotella sp._HMT914 (relative abundance)	0.645189	0.576915	-
C18H32O3	0.64407	0.325078	-
RPpos_593.3183@6.29	0.627022	0.145964	-
Oribacterium sinus_HMT457 (relative abundance)	0.61626	0.17121	-
RPpos_230.04871@6.031	0.6143	0.377572	+
Saccharibacteria_(TM7)_[G-3] bacterium_HMT351 (relative abundance)	0.611518	0.693693	+
RPneg_149.06042@6.02_@	0.606837	0.53626	+
2.3.Dihydroxybutyric acid	0.602163	0.34063	+
RPneg_187.00668@3.466	0.597111	0.440334	+
HILICneg_197.96306@0.99	0.596949	0.380096	-
Alloprevotella sp. HMT473 (prevalence)	0.581776	0.35688	-
Neisseria flavescens HMT610 (prevalence)	0.573023	1.48564	-
HILICpos_838.29395@6.321	0.566204	0.331816	+
Leptotrichia sp._HMT417 (relative abundance)	0.550077	0.423292	+
Riemerella sp._HMT322 (relative abundance)	0.549964	0.221486	+
RPneg_285.1254@8.348	0.545452	0.238248	-
Streptococcus infantis HMT638 (relative abundance)	0.512654	0.225702	+
Neisseria perflava_HMT101 (relative abundance)	0.490457	0.327012	-
RPpos_90.02814@2.026	0.48313	0.257905	+
HILICpos_367.12158@6.426	0.463228	0.250584	+
Streptococcus sinensis_HMT767 (relative abundance)	0.458814	0.409232	-
Streptococcus cristatus HMT578 (relative abundance)	0.447318	0.31422	+
Lachnoanaerobaculum umeaense HMT107 (prevalence)	0.430511	0.542616	-
RPpos_491.79285@6.303	0.413504	0.2453	+
Leptotrichia sp. HMT417 (prevalence)	0.406344	0.6622	+
RPpos_643.4071@6.834	0.394541	0.375817	-
RPneg_203.0322@5.001	0.348494	0.428028	-
RPpos_428.26215@6.103	0.346694	0.347622	+

## Sheet: Fig 1
Supplementary Figure 1. Dendrogram illustrating three clusters derived from Wards hieracial clustering of the relative abundance of the 131 genera detected in saliva from the study group.
